# Supplementary material for: Development and Characterisation of a New In Vitro Murine Mucosal Mast Cell Model
Source: Allergy. 2025 Aug 29;80(10):2926–30. doi: 10.1111/all.70022 (PMC12486343; doi:10.1111/all.70022)
Supplement: Supplementary file 2 — Table S1: Differentially expressed genes (|Log2FoldChange| > 1 and FDR < 0.01) between BM‐MMCs and PCMCs. Summary of statistical analysis with DESeq2 package and gene annotations. [file ALL-80-2926-s001.xlsx]

## Sheet: Sheet 1
ENSEMBL	baseMean	log2FoldChange	lfcSE	stat	pvalue	padj	gene_name	gene_type	ENTREZID	gene_description	UNIPROT
ENSMUSG00000022227	641596	19.73	0.654806	30.1311	1.89981e-199	1.80247e-197	Mcpt1	protein_coding	17224	mast cell protease 1	P11034
ENSMUSG00000039315	2336.93	14.6883	1.18031	12.4445	1.49812e-35	1.3595e-34	Clnk	protein_coding	27278	cytokine-dependent hematopoietic cell linker	E9PXZ8
ENSMUSG00000040809	1260.64	13.7978	1.75886	7.84475	4.33803e-15	1.95518e-14	Chil3	protein_coding	12655	chitinase-like 3	O35744
ENSMUSG00000022755	1190.08	13.7143	1.18257	11.5971	4.26374e-31	3.4354e-30	Adgrg7	protein_coding	239853	adhesion G protein-coupled receptor G7	A2RSY9
ENSMUSG00000000617	1174.85	13.6957	1.18414	11.566	6.12923e-31	4.91503e-30	Grm6	protein_coding	108072	glutamate receptor, metabotropic 6	Q5NCH9
ENSMUSG00000022226	706315	13.1394	0.100868	130.264	0	0	Mcpt2	protein_coding	17225	mast cell protease 2	P15119
ENSMUSG00000032204	1343.73	12.9026	1.17112	11.0173	3.15314e-28	2.33554e-27	Aqp9	protein_coding	64008	aquaporin 9	D3YYD6
ENSMUSG00000114755	655.249	12.8533	1.18488	10.8477	2.04419e-27	1.47974e-26	Galr3	protein_coding	14429	galanin receptor 3	A2RS28
ENSMUSG00000005611	2999.98	12.8279	0.696152	18.4269	7.9934e-76	1.63035e-74	Irag1	protein_coding	17540	inositol 1,4,5-triphosphate receptor associated 1	Q3U069
ENSMUSG00000079157	494.326	12.4458	1.19132	10.4471	1.51041e-25	1.0369e-24	Nalf1	protein_coding	270028	NALCN channel auxiliary factor 1	Q8CCS2
ENSMUSG00000060534	488.741	12.4299	1.18531	10.4866	9.95281e-26	6.87456e-25	Dcc	protein_coding	13176	deleted in colorectal carcinoma	G3X9X6
ENSMUSG00000103199	2389.98	12.4051	0.840664	14.7563	2.80161e-49	3.47894e-48	Gm37648	TEC
ENSMUSG00000017412	477.91	12.0958	1.02899	11.755	6.65428e-32	5.47915e-31	Cacnb4	protein_coding	12298	calcium channel, voltage-dependent, beta 4 subunit	A2ATZ8
ENSMUSG00000029322	2453.96	12.0255	0.735808	16.3433	4.8532e-60	7.54703e-59	Plac8	protein_coding	231507	placenta-specific 8	Q9JI48
ENSMUSG00000005947	12935.3	12.0183	0.33511	35.8639	1.11845e-281	2.17109e-279	Itgae	protein_coding	16407	integrin alpha E, epithelial-associated	Q3U4V9
ENSMUSG00000025491	34962	12.0111	0.179162	67.0403	0	0	Ifitm1	protein_coding	68713	interferon induced transmembrane protein 1	Q8R2S7
ENSMUSG00000027315	1072.43	11.9983	1.05659	11.3557	6.95118e-30	5.38988e-29	Spint1	protein_coding	20732	serine protease inhibitor, Kunitz type 1	Q99J04
ENSMUSG00000025475	1734.44	11.9884	0.837524	14.3141	1.7854e-46	2.07944e-45	Adgra1	protein_coding	52389	adhesion G protein-coupled receptor A1	Q76JQ1
ENSMUSG00000071068	2495.67	11.931	0.640951	18.6145	2.45314e-77	5.12098e-76	Treml2	protein_coding	328833	triggering receptor expressed on myeloid cells-like 2	A6XA76
ENSMUSG00000027073	323.457	11.8354	1.59663	7.41273	1.23727e-13	5.1939e-13	Prg2	protein_coding	19074	proteoglycan 2, bone marrow	Q545D8
ENSMUSG00000041481	304.881	11.7509	1.19519	9.83185	8.2096e-23	5.11035e-22	Serpina3g	protein_coding	20715	serine (or cysteine) peptidase inhibitor, clade A, member 3G	F2Z405
ENSMUSG00000022376	584.941	11.5936	1.19229	9.72374	2.38845e-22	1.46039e-21	Adcy8	protein_coding	11514	adenylate cyclase 8	A0A2I3BQ46
ENSMUSG00000027562	854.593	11.5296	0.988677	11.6616	2.00176e-31	1.63076e-30	Car2	protein_coding	12349	carbonic anhydrase 2	P00920
ENSMUSG00000057058	256.343	11.499	1.19099	9.65496	4.6835e-22	2.83292e-21	Skap1	protein_coding	78473	src family associated phosphoprotein 1	B2RWZ1
ENSMUSG00000056054	246.406	11.4428	2.31806	4.93635	7.95991e-07	2.08123e-06	S100a8	protein_coding	20201	S100 calcium binding protein A8 (calgranulin A)	P27005
ENSMUSG00000076749	223.432	11.3021	1.19193	9.4822	2.48977e-21	1.47276e-20	Trgc1	TR_C_gene	107573	T cell receptor gamma, constant 1
ENSMUSG00000026950	16457.3	11.2	0.23422	47.8183	0	0	Neb	protein_coding	17996	nebulin	A2AQA9
ENSMUSG00000056071	195.172	11.1065	2.37658	4.67332	2.96375e-06	7.32931e-06	S100a9	protein_coding	20202	S100 calcium binding protein A9 (calgranulin B)	P31725
ENSMUSG00000052234	190.855	11.0745	1.44331	7.67298	1.68044e-14	7.34831e-14	Epx	protein_coding	13861	eosinophil peroxidase	P49290
ENSMUSG00000054892	1365.69	10.9329	0.595327	18.3646	2.52271e-75	5.07185e-74	Txk	protein_coding	22165	TXK tyrosine kinase	P42682
ENSMUSG00000032496	170.243	10.9092	2.39968	4.5461	5.46478e-06	1.31936e-05	Ltf	protein_coding	17002	lactotransferrin	P08071
ENSMUSG00000039899	8784.25	10.7483	0.254339	42.2598	0	0	Fgl2	protein_coding	14190	fibrinogen-like protein 2	P12804
ENSMUSG00000001435	4963.36	10.7252	0.331457	32.3578	1.0766e-229	1.32712e-227	Col18a1	protein_coding	12822	collagen, type XVIII, alpha 1	P39061
ENSMUSG00000032484	272.829	10.6569	1.96427	5.42535	5.78411e-08	1.66324e-07	Ngp	protein_coding	18054	neutrophilic granule protein	O08692
ENSMUSG00000074111	2160.07	10.6492	0.495468	21.4932	1.80165e-102	5.512e-101	Mrgpra9	protein_coding	668725	MAS-related GPR, member A9	A0A140T8U8
ENSMUSG00000109529	142.057	10.6466	1.2152	8.7612	1.93189e-18	1.02661e-17	Gm44801	TEC
ENSMUSG00000028528	226.108	10.5721	1.11011	9.52351	1.67428e-21	9.95607e-21	Dnajc6	protein_coding	72685	DnaJ heat shock protein family (Hsp40) member C6	Q80TZ3
ENSMUSG00000109139	128.539	10.5024	1.21388	8.65188	5.06572e-18	2.64043e-17	Gm44798	TEC
ENSMUSG00000068246	409.183	10.4907	0.952483	11.014	3.26994e-28	2.41887e-27	Apol9b	protein_coding	71898	apolipoprotein L 9b	D3Z501
ENSMUSG00000109359	125.371	10.4663	1.21947	8.58268	9.26878e-18	4.78104e-17	Gm44797	TEC
ENSMUSG00000000303	620.707	10.446	0.847367	12.3276	6.43127e-35	5.74663e-34	Cdh1	protein_coding	12550	cadherin 1	A0A0R4IZW5
ENSMUSG00000109418	118.665	10.3869	1.21193	8.57055	1.02992e-17	5.30281e-17	Gm44800	TEC
ENSMUSG00000116378	117.583	10.3761	1.22096	8.49833	1.9233e-17	9.77453e-17	Gcat	protein_coding	26912	glycine C-acetyltransferase (2-amino-3-ketobutyrate-coenzyme A ligase)	E9PWY6
ENSMUSG00000026073	916.817	10.2965	0.65754	15.6591	2.88149e-55	4.03504e-54	Il1r2	protein_coding	16178	interleukin 1 receptor, type II	Q8K084
ENSMUSG00000049313	1065.4	10.2482	0.907042	11.2984	1.33567e-29	1.02485e-28	Sorl1	protein_coding	20660	sortilin-related receptor, LDLR class A repeats-containing	O54711
ENSMUSG00000037169	202.133	10.2222	1.16556	8.77022	1.78313e-18	9.48756e-18	Mycn	protein_coding	18109	v-myc avian myelocytomatosis viral related oncogene, neuroblastoma derived	P03966
ENSMUSG00000023828	105.113	10.2156	1.23699	8.25842	1.47615e-16	7.1925e-16	Slc22a3	protein_coding	20519	solute carrier family 22 (organic cation transporter), member 3	Q547K2
ENSMUSG00000070469	391.609	10.1778	0.82765	12.2973	9.37073e-35	8.32472e-34	Adamtsl3	protein_coding	269959	ADAMTS-like 3	G3UXC7
ENSMUSG00000062309	90.9636	10.0065	1.20723	8.28885	1.14348e-16	5.60719e-16	Rpp25	protein_coding	102614	ribonuclease P/MRP 25 subunit	Q91WE3
ENSMUSG00000057321	87.5381	9.94974	1.20561	8.25286	1.54653e-16	7.52893e-16	Usp17ld	protein_coding	384701	ubiquitin specific peptidase 17-like D	G5E8G2
ENSMUSG00000034164	155.069	9.84462	1.16634	8.44065	3.1558e-17	1.58995e-16	Emid1	protein_coding	140703	EMI domain containing 1	Q5SUT2
ENSMUSG00000026822	79.7618	9.8158	1.92549	5.09782	3.4359e-07	9.2737e-07	Lcn2	protein_coding	16819	lipocalin 2	P11672
ENSMUSG00000024738	79.2698	9.80787	1.24144	7.9004	2.78006e-15	1.26617e-14	Pga5	protein_coding	58803	pepsinogen 5, group I	Q9D106
ENSMUSG00000030669	462.105	9.69887	0.73603	13.1773	1.18598e-39	1.18233e-38	Calca	protein_coding	12310	calcitonin/calcitonin-related polypeptide, alpha	Q99JA0
ENSMUSG00000076867	71.8085	9.66404	1.20992	7.98737	1.37851e-15	6.38689e-15	Trdv4	TR_V_gene	100114901	T cell receptor delta variable 4
ENSMUSG00000058624	1720.89	9.64689	0.398212	24.2255	1.198e-129	5.43868e-128	Gda	protein_coding	14544	guanine deaminase	Q3U0C4
ENSMUSG00000000682	1049.04	9.62459	0.491647	19.5762	2.46641e-85	5.89149e-84	Cd52	protein_coding	23833	CD52 antigen	Q3U1T8
ENSMUSG00000032776	70.0193	9.6245	1.23059	7.82104	5.23887e-15	2.35241e-14	Mctp2	protein_coding	244049	multiple C2 domains, transmembrane 2	Q5RJH2
ENSMUSG00000025608	806.747	9.61347	0.568918	16.8978	4.66841e-64	7.84478e-63	Podxl	protein_coding	27205	podocalyxin-like	Q791G4
ENSMUSG00000040605	159.62	9.53171	1.01676	9.3746	6.94378e-21	4.02287e-20	Bace2	protein_coding	56175	beta-site APP-cleaving enzyme 2	A0A0R4J0I8
ENSMUSG00000028655	297.305	9.52613	0.858507	11.0962	1.3095e-28	9.79835e-28	Mfsd2a	protein_coding	76574	MFSD2 lysolipid transporter A, lysophospholipid	Q80ZW8
ENSMUSG00000064065	175.829	9.38035	0.969188	9.67857	3.71893e-22	2.25756e-21	Ipcef1	protein_coding	320495	interaction protein for cytohesin exchange factors 1	Q3UX69
ENSMUSG00000029999	195.136	9.3537	1.00538	9.30361	1.35755e-20	7.7901e-20	Tgfa	protein_coding	21802	transforming growth factor alpha	P48030
ENSMUSG00000022218	481.269	9.35058	0.582203	16.0607	4.81235e-58	7.12903e-57	Tgm1	protein_coding	21816	transglutaminase 1, K polypeptide	A0A0R4J293
ENSMUSG00000033900	56.7698	9.31745	1.2359	7.53898	4.73677e-14	2.02621e-13	Map9	protein_coding	213582	microtubule-associated protein 9	A0A0A6YXJ3
ENSMUSG00000072596	49.6596	9.1325	1.7993	5.07557	3.86327e-07	1.03791e-06	Ear2	protein_coding	13587	eosinophil-associated, ribonuclease A family, member 2	P97425
ENSMUSG00000019852	542.227	9.11212	0.577584	15.7763	4.53146e-56	6.42547e-55	Arfgef3	protein_coding	215821	ARFGEF family member 3	Q3UGY8
ENSMUSG00000031129	977.549	9.1081	0.413914	22.0048	2.58989e-107	8.60986e-106	Slc9a9	protein_coding	331004	solute carrier family 9 (sodium/hydrogen exchanger), member 9	A8E634
ENSMUSG00000099556	46.368	9.03372	1.2363	7.30707	2.73028e-13	1.12791e-12	Gm28857	lncRNA	102640440
ENSMUSG00000031074	46.3198	9.02493	1.24763	7.23367	4.70099e-13	1.91072e-12	Fgf3	protein_coding	14174	fibroblast growth factor 3	P05524
ENSMUSG00000018411	77.2773	9.01479	1.21065	7.44624	9.60408e-14	4.06093e-13	Mapt	protein_coding	17762	microtubule-associated protein tau	Q3UH19
ENSMUSG00000029370	44.5726	8.97049	1.24823	7.18655	6.64478e-13	2.68077e-12	Rassf6	protein_coding	73246	Ras association (RalGDS/AF-6) domain family member 6	Q80UQ2
ENSMUSG00000017897	43.1126	8.92703	1.26593	7.05175	1.76684e-12	6.94241e-12	Eya2	protein_coding	14049	EYA transcriptional coactivator and phosphatase 2	A2A5S4
ENSMUSG00000032373	586.788	8.92492	0.525363	16.9881	1.00572e-64	1.71044e-63	Car12	protein_coding	76459	carbonic anhydrase 12	Q8BKG6
ENSMUSG00000025432	9664.43	8.89633	0.537815	16.5416	1.84057e-61	2.92965e-60	Avil	protein_coding	11567	advillin	O70466
ENSMUSG00000030789	767.937	8.87042	0.444706	19.9467	1.60086e-88	3.9934e-87	Itgax	protein_coding	16411	integrin alpha X	Q6PG66
ENSMUSG00000040164	41.0803	8.85986	1.24987	7.08864	1.35439e-12	5.35416e-12	Kcns1	protein_coding	16538	K+ voltage-gated channel, subfamily S, 1	A2A5M1
ENSMUSG00000038227	40.9574	8.85198	1.31046	6.75488	1.4295e-11	5.30463e-11	Hoxa9	protein_coding	15405	homeobox A9	O70154
ENSMUSG00000047747	2429.64	8.73873	0.490539	17.8146	5.44842e-71	1.02236e-69	Rnf150	protein_coding	330812	ring finger protein 150	Q5DTZ6
ENSMUSG00000109519	36.272	8.67766	1.23834	7.00749	2.42625e-12	9.44548e-12	Gm18806	processed_pseudogene	100417751	G2/M-phase specific E3 ubiquitin ligase pseudogene
ENSMUSG00000055523	36.1504	8.67347	1.23779	7.00723	2.43083e-12	9.46115e-12	Gucy2g	protein_coding	73707	guanylate cyclase 2g	Q6TL19
ENSMUSG00000068964	36.0536	8.67064	1.2456	6.96102	3.37822e-12	1.30433e-11	Gm6361	processed_pseudogene	622810
ENSMUSG00000109286	35.4607	8.64379	1.26747	6.81975	9.11996e-12	3.42719e-11	Gm44541	TEC
ENSMUSG00000051375	516.361	8.60383	0.498397	17.263	8.93592e-67	1.57198e-65	Pcdh1	protein_coding	75599	protocadherin 1	F7BJK1
ENSMUSG00000103725	34.1257	8.59305	1.25776	6.83204	8.37156e-12	3.15156e-11	Gm7103	processed_pseudogene	633072	mitogen-activated protein kinase kinase kinase 3 pseudogene
ENSMUSG00000115230	33.1816	8.55097	1.275	6.70665	1.99146e-11	7.32082e-11	AU022793	lncRNA	105976
ENSMUSG00000030762	32.5911	8.52387	1.27154	6.70358	2.03378e-11	7.46824e-11	Aqp8	protein_coding	11833	aquaporin 8	A0A0X1KG59
ENSMUSG00000027500	89.47	8.48137	1.04304	8.13143	4.24269e-16	2.01605e-15	Stmn2	protein_coding	20257	stathmin-like 2	P55821
ENSMUSG00000099924	31.6437	8.47966	1.25838	6.73853	1.59993e-11	5.91628e-11	Gm28320	lncRNA
ENSMUSG00000022456	31.0068	8.45119	1.24829	6.77019	1.28617e-11	4.78432e-11	Septin3	protein_coding	24050	septin 3	Q3TNZ2
ENSMUSG00000038745	111.6	8.40852	1.03227	8.14563	3.77325e-16	1.79804e-15	Nlrp6	protein_coding	101613	NLR family, pyrin domain containing 6	C9W978
ENSMUSG00000039431	56.2018	8.40443	1.19362	7.04113	1.90683e-12	7.47852e-12	Mtmr7	protein_coding	54384	myotubularin related protein 7	Q8C4J6
ENSMUSG00000042770	121.168	8.37705	0.881407	9.50417	2.01646e-21	1.19614e-20	Hebp1	protein_coding	15199	heme binding protein 1	A0A140T8J4
ENSMUSG00000071392	29.4869	8.37629	1.27136	6.58847	4.44387e-11	1.59711e-10	Ect2l	protein_coding	100045792	epithelial cell transforming sequence 2 oncogene-like	A0A140LHP3
ENSMUSG00000063063	29.0793	8.3613	1.27644	6.55047	5.73548e-11	2.0452e-10	Ctnna2	protein_coding	12386	catenin alpha 2	Q3TY37
ENSMUSG00000043456	28.7449	8.33891	1.27036	6.56418	5.23183e-11	1.86995e-10	Zfp536	protein_coding	243937	zinc finger protein 536	Q80U15
ENSMUSG00000038094	161.028	8.33707	0.757298	11.009	3.45908e-28	2.55542e-27	Atp13a4	protein_coding	224079	ATPase type 13A4	Q5XF90
ENSMUSG00000107187	28.4584	8.33079	1.26332	6.59437	4.27059e-11	1.53712e-10	Gm7663	unprocessed_pseudogene	665499	predicted gene 7663
ENSMUSG00000106450	28.3814	8.32213	1.29434	6.42962	1.27919e-10	4.45975e-10	Gm43018	TEC
ENSMUSG00000020798	3149.73	8.30534	0.412748	20.1221	4.72794e-90	1.20978e-88	Spns3	protein_coding	77577	SPNS lysolipid transporter 3, sphingosine-1-phosphate (putative)	B2RX04
ENSMUSG00000109095	53.1605	8.28867	1.21734	6.80882	9.84056e-12	3.69223e-11	Gm44799	TEC
ENSMUSG00000039774	142.255	8.23172	0.863502	9.53295	1.52879e-21	9.09735e-21	Galnt12	protein_coding	230145	polypeptide N-acetylgalactosaminyltransferase 12	Q60GT3
ENSMUSG00000104348	26.2795	8.21556	1.26971	6.47042	9.77336e-11	3.43216e-10	Gm37691	TEC
ENSMUSG00000084844	25.8542	8.19133	1.30526	6.27562	3.4824e-10	1.17952e-09	Hoxb3os	lncRNA	102632302
ENSMUSG00000042182	51.4059	8.1877	1.22747	6.67036	2.55174e-11	9.3196e-11	Bend6	protein_coding	320705	BEN domain containing 6	Q6PFX2
ENSMUSG00000029778	328.727	8.17396	0.722565	11.3124	1.13904e-29	8.76358e-29	Adcyap1r1	protein_coding	11517	adenylate cyclase activating polypeptide 1 receptor 1	Q6NXJ9
ENSMUSG00000053541	165.491	8.13828	0.750117	10.8494	2.00848e-27	1.45451e-26	Gvin-ps6	unprocessed_pseudogene	209380
ENSMUSG00000005800	49.0674	8.12405	1.67793	4.84171	1.28724e-06	3.3022e-06	Mmp8	protein_coding	17394	matrix metallopeptidase 8	O70138
ENSMUSG00000032028	24.6042	8.12029	1.26578	6.41523	1.40614e-10	4.88617e-10	Nxpe2	protein_coding	78252	neurexophilin and PC-esterase domain family, member 2	A0A0R4J0E5
ENSMUSG00000029822	350.891	8.11955	0.507016	16.0144	1.01382e-57	1.49141e-56	Osbpl3	protein_coding	71720	oxysterol binding protein-like 3	F8WH20
ENSMUSG00000025348	3491.15	8.07631	0.192091	42.0442	0	0	Itga7	protein_coding	16404	integrin alpha 7	O88731
ENSMUSG00000105720	23.7286	8.06577	1.28911	6.25687	3.92792e-10	1.3259e-09	Gm42440	TEC
ENSMUSG00000066672	23.5286	8.05258	1.29252	6.23014	4.66018e-10	1.56588e-09	Or10x1	protein_coding	258238	olfactory receptor family 10 subfamily X member 1	F8VQB1
ENSMUSG00000101133	23.351	8.04469	1.29622	6.20625	5.4265e-10	1.81399e-09	Gm29050	lncRNA	102638468
ENSMUSG00000107985	22.9029	8.01708	1.28261	6.25059	4.08917e-10	1.3795e-09	Gm35037	lncRNA	102638484
ENSMUSG00000109040	22.7872	8.00658	1.2741	6.2841	3.29757e-10	1.11848e-09	Gm44542	TEC
ENSMUSG00000018819	126.143	8.00334	1.40412	5.69988	1.1989e-08	3.62914e-08	Lsp1	protein_coding	16985	lymphocyte specific 1	A2A6J5
ENSMUSG00000028602	76.0608	7.99819	1.04251	7.67205	1.69265e-14	7.39736e-14	Tnfrsf8	protein_coding	21941	tumor necrosis factor receptor superfamily, member 8	A1L3C9
ENSMUSG00000040957	22.5938	7.99691	1.28166	6.23951	4.38936e-10	1.47871e-09	Cables1	protein_coding	63955	CDK5 and Abl enzyme substrate 1	Q3TYS6
ENSMUSG00000000938	22.4816	7.98602	1.35157	5.90868	3.44866e-09	1.088e-08	Hoxa10	protein_coding	15395	homeobox A10	P31310
ENSMUSG00000086537	22.3753	7.98492	1.31522	6.07116	1.26986e-09	4.13846e-09	Gnasas1	lncRNA	56802	GNAS antisense RNA 1
ENSMUSG00000021182	387.256	7.96675	0.414134	19.2371	1.81039e-82	4.1428e-81	Ccdc88c	protein_coding	68339	coiled-coil domain containing 88C	Q9DCU8
ENSMUSG00000097899	22.1105	7.96307	1.27725	6.23455	4.53067e-10	1.52358e-09	Gm16894	lncRNA	100047133	predicted gene, 16894
ENSMUSG00000051177	1157.14	7.96163	0.523545	15.2071	3.17049e-52	4.17654e-51	Plcb1	protein_coding	18795	phospholipase C, beta 1	Q2M4J2
ENSMUSG00000021880	3789.05	7.93397	0.156287	50.7654	0	0	Rnase6	protein_coding	78416	ribonuclease, RNase A family, 6	A2RTT6
ENSMUSG00000036356	116.445	7.90322	0.768341	10.2861	8.1418e-25	5.46715e-24	Csgalnact1	protein_coding	234356	chondroitin sulfate N-acetylgalactosaminyltransferase 1	Q3UNQ5
ENSMUSG00000015766	1046.4	7.89682	0.286923	27.5225	9.45893e-167	6.26441e-165	Eps8	protein_coding	13860	epidermal growth factor receptor pathway substrate 8	Q3U2Z5
ENSMUSG00000106588	318.019	7.89187	0.543918	14.5093	1.05811e-47	1.26643e-46	Gm17590	lncRNA	100579155
ENSMUSG00000026928	253.757	7.87624	0.558976	14.0905	4.345e-45	4.88864e-44	Card9	protein_coding	332579	caspase recruitment domain family, member 9	A2AIV8
ENSMUSG00000032068	39.5855	7.86841	1.39259	5.65018	1.60282e-08	4.81216e-08	Plet1	protein_coding	76509	placenta expressed transcript 1	Q05DM2
ENSMUSG00000109600	20.6401	7.86586	1.28427	6.12479	9.08056e-10	2.98526e-09	Gm18212	processed_pseudogene	100416715	zinc finger protein 235 pseudogene
ENSMUSG00000027544	3893.18	7.85111	0.1512	51.9254	0	0	Nfatc2	protein_coding	18019	nuclear factor of activated T cells, cytoplasmic, calcineurin dependent 2	B5B2R5
ENSMUSG00000041329	275.262	7.833	0.546315	14.3379	1.26881e-46	1.48494e-45	Atp1b2	protein_coding	11932	ATPase, Na+/K+ transporting, beta 2 polypeptide	P14231
ENSMUSG00000039084	68.5083	7.82798	1.04095	7.52004	5.476e-14	2.33768e-13	Chad	protein_coding	12643	chondroadherin	O55226
ENSMUSG00000044162	95.9417	7.81322	0.759691	10.2847	8.25672e-25	5.54211e-24	Tnip3	protein_coding	414084	TNFAIP3 interacting protein 3	Q3MI11
ENSMUSG00000039943	113.778	7.80203	0.78175	9.98021	1.86079e-23	1.18562e-22	Plcb4	protein_coding	18798	phospholipase C, beta 4	V9GXQ9
ENSMUSG00000013974	19.5185	7.78885	1.4533	5.35941	8.34942e-08	2.36983e-07	Mcemp1	protein_coding	69189	mast cell expressed membrane protein 1	Q9D8U6
ENSMUSG00000002204	323.669	7.78621	0.498919	15.6062	6.60925e-55	9.16395e-54	Napsa	protein_coding	16541	napsin A aspartic peptidase	O09043
ENSMUSG00000109434	19.4429	7.7795	1.29618	6.00187	1.95058e-09	6.27576e-09	Gm44937	TEC
ENSMUSG00000030000	27.4623	7.73684	1.16523	6.63978	3.14151e-11	1.13923e-10	Add2	protein_coding	11519	adducin 2	Q3U0E1
ENSMUSG00000036523	18.7056	7.71993	1.31678	5.86271	4.5536e-09	1.4241e-08	Greb1	protein_coding	268527	gene regulated by estrogen in breast cancer protein	E0CXG4
ENSMUSG00000037362	18.2644	7.69277	1.39042	5.53271	3.15317e-08	9.24975e-08	Ccn3	protein_coding	18133	cellular communication network factor 3	Q3U2X7
ENSMUSG00000026109	452.609	7.69256	0.412354	18.6553	1.14433e-77	2.40366e-76	Tmeff2	protein_coding	56363	transmembrane protein with EGF-like and two follistatin-like domains 2	Q3UY20
ENSMUSG00000083671	18.2416	7.68594	1.29717	5.92518	3.11963e-09	9.86967e-09	Gm14304	processed_pseudogene	105244300
ENSMUSG00000102975	210.778	7.67843	0.576229	13.3253	1.64958e-40	1.68023e-39	Gm37347	TEC
ENSMUSG00000105289	17.9128	7.65726	1.34669	5.68598	1.30064e-08	3.92445e-08	Gm43483	TEC
ENSMUSG00000079654	17.8553	7.65554	1.30678	5.85833	4.67532e-09	1.46e-08	Prrt4	protein_coding	101359	proline-rich transmembrane protein 4	B2RU40
ENSMUSG00000002578	1190.73	7.63405	0.781984	9.76241	1.6323e-22	1.00497e-21	Ikzf4	protein_coding	22781	IKAROS family zinc finger 4	B9EJ21
ENSMUSG00000022824	3995.59	7.63362	0.456123	16.7359	7.17945e-63	1.17829e-61	Muc13	protein_coding	17063	mucin 13, epithelial transmembrane	P19467
ENSMUSG00000021118	17.5311	7.62722	1.3117	5.81476	6.07219e-09	1.88091e-08	Plek2	protein_coding	27260	pleckstrin 2	Q9WV52
ENSMUSG00000018500	324.455	7.62515	0.470394	16.2101	4.27763e-59	6.5317e-58	Adora2b	protein_coding	11541	adenosine A2b receptor	Q60614
ENSMUSG00000104936	33.1891	7.58625	1.23093	6.163	7.13787e-10	2.36593e-09	2610011E03Rik	TEC	72460
ENSMUSG00000033470	16.4271	7.53583	1.30483	5.77533	7.68026e-09	2.35912e-08	Cysltr2	protein_coding	70086	cysteinyl leukotriene receptor 2	A2RT90
ENSMUSG00000032656	100.201	7.51029	0.661618	11.3514	7.29922e-30	5.65455e-29	Marchf3	protein_coding	320253	membrane associated ring-CH-type finger 3	F8WJC4
ENSMUSG00000068806	16.0588	7.50301	1.31155	5.72072	1.06077e-08	3.2214e-08	Or4c12	protein_coding	258338	olfactory receptor family 4 subfamily C member 12	Q7TQZ1
ENSMUSG00000003949	476.236	7.49146	0.359246	20.8533	1.42305e-96	3.9855e-95	Hlf	protein_coding	217082	hepatic leukemia factor	Q8BVB2
ENSMUSG00000035493	129.069	7.46246	1.28368	5.81335	6.12345e-09	1.89609e-08	Tgfbi	protein_coding	21810	transforming growth factor, beta induced	A1L353
ENSMUSG00000005824	327.913	7.41989	0.433503	17.1161	1.12545e-65	1.94341e-64	Tnfsf14	protein_coding	50930	tumor necrosis factor (ligand) superfamily, member 14	A0A0U5JAA8
ENSMUSG00000029915	36.7514	7.41942	1.2425	5.97136	2.35285e-09	7.51987e-09	Clec5a	protein_coding	23845	C-type lectin domain family 5, member a	A0A0R4J269
ENSMUSG00000102509	15.0196	7.40657	1.31752	5.62161	1.89182e-08	5.65469e-08	Gm37368	TEC
ENSMUSG00000039481	14.9211	7.4008	1.37938	5.36532	8.08054e-08	2.29506e-07	Nrtn	protein_coding	18188	neurturin	P97463
ENSMUSG00000037318	524.995	7.39986	0.337454	21.9285	1.39011e-106	4.55847e-105	Traf3ip3	protein_coding	215243	TRAF3 interacting protein 3	G3X949
ENSMUSG00000025324	1060.92	7.37123	0.245017	30.0846	7.71547e-199	7.27927e-197	Atp10a	protein_coding	11982	ATPase, class V, type 10A	O54827
ENSMUSG00000041390	1237.56	7.36639	0.238579	30.8762	2.49713e-209	2.57143e-207	Mdfic	protein_coding	16543	MyoD family inhibitor domain containing	Q3T9H3
ENSMUSG00000044867	49.1716	7.3657	1.04121	7.07418	1.5033e-12	5.93033e-12	Gimap1os	lncRNA	100041450
ENSMUSG00000075269	30.0793	7.32209	1.2567	5.82645	5.6618e-09	1.75604e-08	Bex6	protein_coding	328660	brain expressed family member 6	A2RSJ0
ENSMUSG00000070690	14.1528	7.32088	1.32511	5.52472	3.30008e-08	9.66391e-08	Albfm1	protein_coding	622307	albumin superfamily member 1	F8VQ07
ENSMUSG00000079563	14.2443	7.31951	1.36272	5.37123	7.82005e-08	2.22406e-07	Pglyrp2	protein_coding	57757	peptidoglycan recognition protein 2	Q54A77
ENSMUSG00000025492	612.884	7.30776	0.334915	21.8197	1.50729e-105	4.86712e-104	Ifitm3	protein_coding	66141	interferon induced transmembrane protein 3	Q9CQW9
ENSMUSG00000050271	314.492	7.29095	0.424075	17.1926	3.01653e-66	5.2573e-65	Prag1	protein_coding	244418	PEAK1 related kinase activating pseudokinase 1	E9QLH9
ENSMUSG00000071064	424.719	7.26816	0.382137	19.0198	1.17031e-80	2.58356e-79	Zfp827	protein_coding	622675	zinc finger protein 827	G5E8U2
ENSMUSG00000053030	13.5128	7.25583	1.34248	5.40478	6.48873e-08	1.85867e-07	Spink2	protein_coding	69982	serine peptidase inhibitor, Kazal type 2	D3Z3X9
ENSMUSG00000114582	26.0774	7.24184	1.23054	5.8851	3.97824e-09	1.24901e-08	3110040M04Rik	protein_coding	73176	RIKEN cDNA 3110040M04 gene	A0A286YDK0
ENSMUSG00000090523	1370.13	7.23546	0.205954	35.1314	2.23801e-270	3.85669e-268	Gypc	protein_coding	71683	glycophorin C	Q6XFR5
ENSMUSG00000059256	25.7057	7.22292	1.23387	5.85389	4.80201e-09	1.4979e-08	Gzmd	protein_coding	14941	granzyme D	P11033
ENSMUSG00000015647	4479.45	7.22179	0.392269	18.4103	1.08652e-75	2.20807e-74	Lama5	protein_coding	16776	laminin, alpha 5	A2ABW7
ENSMUSG00000038764	2641.02	7.21473	0.162434	44.4164	0	0	Ptpn3	protein_coding	545622	protein tyrosine phosphatase, non-receptor type 3	A2ALK8
ENSMUSG00000037712	1553.01	7.21435	0.209414	34.4502	4.47325e-260	7.4063e-258	Fermt2	protein_coding	218952	fermitin family member 2	Q3UMA4
ENSMUSG00000046337	13.1461	7.2142	1.34706	5.35553	8.53055e-08	2.42002e-07	Fam178b	protein_coding	381337	family with sequence similarity 178, member B	E9PXB2
ENSMUSG00000048442	12.9682	7.19457	1.34351	5.35506	8.55279e-08	2.42592e-07	Smim5	protein_coding	66528	small integral membrane protein 5	Q8BT42
ENSMUSG00000040329	65.7006	7.14232	0.881704	8.10059	5.46918e-16	2.58071e-15	Il7	protein_coding	16196	interleukin 7	Q3UT18
ENSMUSG00000004709	5009.22	7.13856	0.444606	16.0559	5.19731e-58	7.68583e-57	Cd244a	protein_coding	18106	CD244 molecule A	Q3S4B1
ENSMUSG00000032911	12.557	7.13588	1.36962	5.21011	1.88733e-07	5.20125e-07	Cspg4	protein_coding	121021	chondroitin sulfate proteoglycan 4	G5E892
ENSMUSG00000031520	604.126	7.12129	0.287795	24.7443	3.57107e-135	1.7133e-133	Vegfc	protein_coding	22341	vascular endothelial growth factor C	C6F5S8
ENSMUSG00000078627	12.3813	7.11386	1.40482	5.06388	4.10798e-07	1.10085e-06	Marchf10	protein_coding	632687	membrane associated ring-CH-type finger 10	Q497L7
ENSMUSG00000025780	160.967	7.09455	0.549899	12.9015	4.4115e-38	4.23303e-37	Itih5	protein_coding	209378	inter-alpha-trypsin inhibitor, heavy chain 5	Q3US68
ENSMUSG00000003585	928.479	7.09267	0.237566	29.8556	7.43513e-196	6.82416e-194	Sec14l2	protein_coding	67815	SEC14-like lipid binding 2	Q99J08
ENSMUSG00000032769	12.0711	7.09099	1.35642	5.22774	1.71591e-07	4.74899e-07	Trpa1	protein_coding	277328	transient receptor potential cation channel, subfamily A, member 1	V5TCP9
ENSMUSG00000071551	14.3308	7.08126	1.26706	5.58871	2.28762e-08	6.79326e-08	Akr1c19	protein_coding	432720	aldo-keto reductase family 1, member C19	G3X9Y6
ENSMUSG00000034796	11.8259	7.06612	1.40396	5.03299	4.82887e-07	1.28567e-06	Cpne7	protein_coding	102278	copine VII	Q0VE82
ENSMUSG00000021256	60.215	7.04745	0.891212	7.90772	2.62145e-15	1.19426e-14	Vash1	protein_coding	238328	vasohibin 1	A0PCF8
ENSMUSG00000024227	11.3686	7.0062	1.36125	5.14688	2.64853e-07	7.21658e-07	Pdzph1	protein_coding	69239	PDZ and pleckstrin homology domains 1	F6UGR1
ENSMUSG00000043126	11.3311	7.00059	1.35947	5.1495	2.61177e-07	7.12102e-07	D830039M14Rik	lncRNA	320949	RIKEN cDNA D830039M14 gene
ENSMUSG00000027347	104.536	6.978	0.654372	10.6636	1.50578e-26	1.06356e-25	Rasgrp1	protein_coding	19419	RAS guanyl releasing protein 1	G3UYC3
ENSMUSG00000096141	36.8163	6.97005	1.07018	6.51299	7.36712e-11	2.61049e-10	Dnah7a	protein_coding	627872	dynein, axonemal, heavy chain 7A	E9Q0T8
ENSMUSG00000106557	10.7424	6.91854	1.45451	4.75662	1.96865e-06	4.96365e-06	Gm42442	TEC
ENSMUSG00000032261	68.3974	6.91742	0.810753	8.53209	1.43732e-17	7.35114e-17	Sh3bgrl2	protein_coding	212531	SH3 domain binding glutamic acid-rich protein like 2	A0A087WS96
ENSMUSG00000025431	10.5805	6.90073	1.42127	4.85532	1.20191e-06	3.09467e-06	Crisp1	protein_coding	11571	cysteine-rich secretory protein 1	Q03401
ENSMUSG00000028874	22.4605	6.90046	1.43779	4.79937	1.59168e-06	4.05129e-06	Fgr	protein_coding	14191	FGR proto-oncogene, Src family tyrosine kinase	P14234
ENSMUSG00000002831	10.5654	6.89865	1.37658	5.01144	5.40254e-07	1.43343e-06	Plin4	protein_coding	57435	perilipin 4	A0A571BEC9
ENSMUSG00000040432	399.914	6.87943	0.333603	20.6216	1.75791e-94	4.79605e-93	Ltb4r2	protein_coding	57260	leukotriene B4 receptor 2	Q3KP98
ENSMUSG00000108046	19.8094	6.87323	1.25605	5.4721	4.44743e-08	1.29074e-07	Gm43924	TEC
ENSMUSG00000056643	10.3766	6.87269	1.38181	4.97368	6.56924e-07	1.73021e-06	Chst13	protein_coding	71797	carbohydrate sulfotransferase 13	D3Z6E3
ENSMUSG00000070942	70.1796	6.87065	0.777818	8.83324	1.01691e-18	5.46406e-18	Il1rl2	protein_coding	107527	interleukin 1 receptor-like 2	Q149G7
ENSMUSG00000022157	871.916	6.86673	0.533663	12.8672	6.88867e-38	6.57636e-37	Mcpt8	protein_coding	17231	mast cell protease 8	P43430
ENSMUSG00000026971	38.124	6.86664	1.07758	6.37225	1.86271e-10	6.43301e-10	Itgb6	protein_coding	16420	integrin beta 6	B1AYG7
ENSMUSG00000031785	2453.63	6.84095	0.685397	9.98101	1.84584e-23	1.17676e-22	Adgrg1	protein_coding	14766	adhesion G protein-coupled receptor G1	Q3UR17
ENSMUSG00000049149	10.108	6.83657	1.38232	4.94573	7.586e-07	1.98562e-06	Or4c10	protein_coding	258980	olfactory receptor family 4 subfamily C member 10	Q8VGN6
ENSMUSG00000019866	35.7479	6.83256	1.09809	6.22222	4.90159e-10	1.64503e-09	Crybg1	protein_coding	11630	crystallin beta-gamma domain containing 1	A0A0G2JG52
ENSMUSG00000114591	10.0284	6.82656	1.39406	4.8969	9.73603e-07	2.52646e-06	Gm47996	protein_coding	118567805	predicted gene, 47996	A0A286YE43
ENSMUSG00000104955	10.0307	6.82398	1.38338	4.93285	8.10386e-07	2.11789e-06	1700016F12Rik	lncRNA	69424
ENSMUSG00000030142	62.8522	6.80218	0.730513	9.3115	1.26037e-20	7.23738e-20	Clec4e	protein_coding	56619	C-type lectin domain family 4, member e	H3BJQ5
ENSMUSG00000106821	9.74529	6.78411	1.40498	4.82862	1.37482e-06	3.51788e-06	Gm7961	unprocessed_pseudogene	666164	predicted gene 7961
ENSMUSG00000049625	19.7062	6.78074	1.43274	4.73271	2.21543e-06	5.55271e-06	Tifab	protein_coding	212937	TRAF-interacting protein with forkhead-associated domain, family member B	Q05DP7
ENSMUSG00000039982	7742.22	6.7798	0.103465	65.5274	0	0	Dtx4	protein_coding	207521	deltex 4, E3 ubiquitin ligase	Q6IS30
ENSMUSG00000022237	236.887	6.77302	0.466138	14.5301	7.81205e-48	9.38335e-47	Ankrd33b	protein_coding	67434	ankyrin repeat domain 33B	Q3U0L2
ENSMUSG00000022223	407.588	6.76166	0.583934	11.5795	5.23456e-31	4.21159e-30	Sdr39u1	protein_coding	654795	short chain dehydrogenase/reductase family 39U, member 1	Q3V467
ENSMUSG00000108782	9.59182	6.76034	1.39595	4.84283	1.28001e-06	3.28473e-06	Gm32772	lncRNA	102635433
ENSMUSG00000114828	15.4418	6.74588	1.34004	5.03409	4.80122e-07	1.27871e-06	AI463229	lncRNA	100042802	expressed sequence AI463229
ENSMUSG00000104945	9.50308	6.7432	1.4165	4.76048	1.93133e-06	4.87248e-06	Gm35715	lncRNA	102639389	predicted gene, 35715
ENSMUSG00000041907	9.61459	6.70568	1.52054	4.41006	1.03343e-05	2.42666e-05	Gpr45	protein_coding	93690	G protein-coupled receptor 45	Q148B5
ENSMUSG00000054342	5320.29	6.69268	0.112658	59.4073	0	0	Kcnn4	protein_coding	16534	potassium intermediate/small conductance calcium-activated channel, subfamily N, member 4	O89109
ENSMUSG00000099625	9.17081	6.6914	1.42354	4.70052	2.59496e-06	6.46271e-06	Gm29325	lncRNA
ENSMUSG00000026834	21.6242	6.68921	1.27157	5.26058	1.436e-07	4.00119e-07	Acvr1c	protein_coding	269275	activin A receptor, type IC	B7ZNG1
ENSMUSG00000049176	9.08989	6.68821	1.42694	4.68711	2.77088e-06	6.88055e-06	Frmpd4	protein_coding	333605	FERM and PDZ domain containing 4	A2AFR3
ENSMUSG00000044576	30.4819	6.68535	1.08839	6.14243	8.12688e-10	2.68322e-09	Garem2	protein_coding	242915	GRB2 associated regulator of MAPK1 subtype 2	Q14CH4
ENSMUSG00000046908	96.0865	6.67317	0.64351	10.37	3.39643e-25	2.30357e-24	Ltb4r1	protein_coding	16995	leukotriene B4 receptor 1	A7VJD3
ENSMUSG00000052504	185.3	6.6091	0.548471	12.05	1.93833e-33	1.65828e-32	Epha3	protein_coding	13837	Eph receptor A3	B7ZNN5
ENSMUSG00000008136	101.426	6.58355	0.604669	10.8879	1.3169e-27	9.57789e-27	Fhl2	protein_coding	14200	four and a half LIM domains 2	O70433
ENSMUSG00000034810	8.46103	6.5817	1.45332	4.52873	5.93382e-06	1.42791e-05	Scn7a	protein_coding	20272	sodium channel, voltage-gated, type VII, alpha	B1AYL1
ENSMUSG00000024681	41.7771	6.57875	0.998245	6.59031	4.38909e-11	1.57809e-10	Ms4a3	protein_coding	170813	membrane-spanning 4-domains, subfamily A, member 3	Q53ZU3
ENSMUSG00000022584	96.2588	6.56666	1.22884	5.34377	9.10341e-08	2.57864e-07	Ly6c2	protein_coding	100041546	lymphocyte antigen 6 family memberC2	A0A087WRP7
ENSMUSG00000050921	167.712	6.55292	0.458516	14.2916	2.46949e-46	2.85649e-45	P2ry10	protein_coding	78826	purinergic receptor P2Y, G-protein coupled 10	A2ASC0
ENSMUSG00000039131	19.0886	6.52978	1.25629	5.19765	2.01819e-07	5.54379e-07	Gipc2	protein_coding	54120	GIPC PDZ domain containing family, member 2	Q9CVG2
ENSMUSG00000105726	8.12026	6.51582	1.46682	4.44214	8.90669e-06	2.10402e-05	Gm42443	TEC
ENSMUSG00000051596	3814.82	6.51254	0.134358	48.4715	0	0	Otop1	protein_coding	21906	otopetrin 1	A0A0R4J1J4
ENSMUSG00000026068	635.282	6.50362	0.233862	27.8096	3.31961e-170	2.2976e-168	Il18rap	protein_coding	16174	interleukin 18 receptor accessory protein	Q0VBK3
ENSMUSG00000062524	67.1304	6.49498	0.717163	9.05649	1.34715e-19	7.44459e-19	Ncr1	protein_coding	17086	natural cytotoxicity triggering receptor 1	Q1RLN4
ENSMUSG00000104698	27.8014	6.49435	1.08433	5.98925	2.10811e-09	6.76196e-09	Gm42602	TEC
ENSMUSG00000054675	83.3785	6.48462	0.665351	9.74617	1.91557e-22	1.17594e-21	Tmem119	protein_coding	231633	transmembrane protein 119	Q8BP14
ENSMUSG00000096960	20.421	6.46378	1.28695	5.02257	5.09853e-07	1.35469e-06	A230028O05Rik	lncRNA	319487	RIKEN cDNA A230028O05 gene
ENSMUSG00000037578	7.79818	6.46336	1.45636	4.43803	9.07859e-06	2.14373e-05	Pkd2l1	protein_coding	329064	polycystic kidney disease 2-like 1	A2A259
ENSMUSG00000113035	23.015	6.45765	1.10607	5.83838	5.271e-09	1.63965e-08	5830428M24Rik	lncRNA	76062	RIKEN cDNA 5830428M24 gene
ENSMUSG00000103290	15.3495	6.45286	1.37756	4.68428	2.8095e-06	6.9662e-06	Ighv1-23	IG_V_gene	780884
ENSMUSG00000028950	25.6141	6.4383	1.09678	5.87018	4.35311e-09	1.36392e-08	Tas1r1	protein_coding	110326	taste receptor, type 1, member 1	Q3U5H1
ENSMUSG00000067586	377.003	6.42136	0.299964	21.4071	1.14741e-101	3.44795e-100	S1pr3	protein_coding	13610	sphingosine-1-phosphate receptor 3	Q8BP20
ENSMUSG00000117900	116.863	6.40495	0.544938	11.7535	6.77219e-32	5.57353e-31	Gm50323	lncRNA
ENSMUSG00000000673	62.667	6.38979	0.882232	7.24276	4.39653e-13	1.79128e-12	Haao	protein_coding	107766	3-hydroxyanthranilate 3,4-dioxygenase	Q52L88
ENSMUSG00000035954	281.024	6.33457	0.669181	9.46616	2.90327e-21	1.70897e-20	Dock4	protein_coding	238130	dedicator of cytokinesis 4	B2RUG6
ENSMUSG00000073538	1975.91	6.32492	0.156306	40.465	0	0	E330020D12Rik	lncRNA	626058
ENSMUSG00000021211	3095.77	6.31688	0.125547	50.3146	0	0	Akr1c12	protein_coding	622402	aldo-keto reductase family 1, member C12	Q91X42
ENSMUSG00000041954	166.413	6.30202	0.441397	14.2774	3.02545e-46	3.48526e-45	Tnfrsf18	protein_coding	21936	tumor necrosis factor receptor superfamily, member 18	O35714
ENSMUSG00000106863	6.98372	6.3001	1.47692	4.26571	1.99271e-05	4.54401e-05	Gm42109	lncRNA	105246912
ENSMUSG00000086443	6.95859	6.29541	1.47423	4.27031	1.95203e-05	4.45606e-05	4933421A08Rik	lncRNA	71097
ENSMUSG00000073902	87.8455	6.25119	1.38518	4.51292	6.39409e-06	1.53364e-05	Gvin3	unprocessed_pseudogene	434223
ENSMUSG00000044544	6.72149	6.24695	1.47523	4.23454	2.29016e-05	5.18586e-05	4921513I03Rik	lncRNA	70874	RIKEN cDNA 4921513I03 gene
ENSMUSG00000103219	13.298	6.23517	1.36652	4.56282	5.0471e-06	1.22324e-05	Gm37787	lncRNA
ENSMUSG00000057346	6.69085	6.23417	1.49516	4.16956	3.05189e-05	6.81661e-05	Apol9a	protein_coding	223672	apolipoprotein L 9a	Q6PF90
ENSMUSG00000000159	102.481	6.21225	0.547499	11.3466	7.71e-30	5.96184e-29	Igsf5	protein_coding	72058	immunoglobulin superfamily, member 5	D3YXH1
ENSMUSG00000032135	56.0002	6.20574	0.737316	8.41666	3.87364e-17	1.94119e-16	Mcam	protein_coding	84004	melanoma cell adhesion molecule	Q8R2Y2
ENSMUSG00000040714	12.7917	6.2007	1.31333	4.72135	2.34286e-06	5.86078e-06	Klc3	protein_coding	232943	kinesin light chain 3	D3Z710
ENSMUSG00000034871	12.5548	6.18311	1.31355	4.70715	2.51199e-06	6.26531e-06	Fam151a	protein_coding	230579	family with sequence simliarity 151, member A	Q8QZW3
ENSMUSG00000042377	197.139	6.16317	0.428448	14.3849	6.44105e-47	7.58553e-46	Fam83g	protein_coding	69640	family with sequence similarity 83, member G	Q5SWY7
ENSMUSG00000060131	872.897	6.16093	0.220542	27.9355	9.89647e-172	6.93492e-170	Atp8b4	protein_coding	241633	ATPase, class I, type 8B, member 4	A2ANX3
ENSMUSG00000020481	6.31353	6.15434	1.49688	4.11143	3.93209e-05	8.68155e-05	Ankrd36	protein_coding	76389	ankyrin repeat domain 36	D3Z4K0
ENSMUSG00000032420	345.111	6.14887	1.23179	4.99181	5.98146e-07	1.58157e-06	Nt5e	protein_coding	23959	5' nucleotidase, ecto	Q0VEE0
ENSMUSG00000106320	107.433	6.14821	0.60581	10.1487	3.35659e-24	2.20568e-23	Gm42992	TEC
ENSMUSG00000026821	304.252	6.1238	0.312365	19.6047	1.41102e-85	3.37524e-84	Ralgds	protein_coding	19730	ral guanine nucleotide dissociation stimulator	Q3TXZ3
ENSMUSG00000043155	11.7856	6.09725	1.33388	4.57107	4.85251e-06	1.17794e-05	Hpdl	protein_coding	242642	4-hydroxyphenylpyruvate dioxygenase-like	Q8K248
ENSMUSG00000099474	70.5601	6.08834	0.625377	9.73546	2.12851e-22	1.30334e-21	1700097N02Rik	lncRNA	67522	RIKEN cDNA 1700097N02 gene
ENSMUSG00000106123	30.3647	6.08049	0.93281	6.51846	7.10306e-11	2.52275e-10	Gm42638	TEC
ENSMUSG00000040314	594.01	6.04182	0.299723	20.158	2.28856e-90	5.87374e-89	Ctsg	protein_coding	13035	cathepsin G	P28293
ENSMUSG00000106319	11.2785	6.03752	1.3537	4.46001	8.19568e-06	1.94503e-05	Gm33100	lncRNA	102635874	predicted gene, 33100
ENSMUSG00000018830	204.534	6.02016	0.445065	13.5265	1.09155e-41	1.14926e-40	Myh11	protein_coding	17880	myosin, heavy polypeptide 11, smooth muscle	E9QPE7
ENSMUSG00000027238	5.64316	5.98962	1.53973	3.89004	0.000100229	0.000212486	Frmd5	protein_coding	228564	FERM domain containing 5	A2AR56
ENSMUSG00000054779	11.0184	5.97324	1.33186	4.48488	7.29555e-06	1.73972e-05	Fgf2os	lncRNA	329626
ENSMUSG00000121513	14639	5.93568	0.586198	10.1257	4.2485e-24	2.77773e-23	Ptprg	protein_coding	19270	protein tyrosine phosphatase receptor type G	Q3UND4
ENSMUSG00000000305	26.9042	5.91734	1.88305	3.14242	0.00167559	0.00307619	Cdh4	protein_coding	12561	cadherin 4	Q80ZV4
ENSMUSG00000098184	10.3561	5.87818	1.34946	4.35595	1.3249e-05	3.07221e-05	Gm27011	lncRNA	115486886	predicted gene, 27011
ENSMUSG00000085645	45.1202	5.86863	0.80271	7.31103	2.65105e-13	1.09679e-12	Hoxb5os	lncRNA	75395	homeobox B5 and homeobox B6, opposite strand
ENSMUSG00000092060	432.982	5.85746	0.276244	21.204	8.77932e-100	2.56959e-98	Bend4	protein_coding	666938	BEN domain containing 4	P86174
ENSMUSG00000002565	34080.7	5.8469	0.513016	11.3971	4.3229e-30	3.37051e-29	Scin	protein_coding	20259	scinderin	O08988
ENSMUSG00000039911	302.284	5.84076	0.657958	8.8771	6.86242e-19	3.70738e-18	Spsb1	protein_coding	74646	splA/ryanodine receptor domain and SOCS box containing 1	Q5FWI0
ENSMUSG00000030830	203.291	5.82754	0.492133	11.8414	2.38438e-32	1.98459e-31	Itgal	protein_coding	16408	integrin alpha L	E9Q5M7
ENSMUSG00000026700	26.3058	5.81328	0.94562	6.14758	7.8672e-10	2.60104e-09	Tnfsf4	protein_coding	22164	tumor necrosis factor (ligand) superfamily, member 4	B6DXE3
ENSMUSG00000090214	53.8694	5.79997	0.600358	9.66086	4.4215e-22	2.67923e-21	Gm15657	lncRNA
ENSMUSG00000027168	107.939	5.78824	0.565945	10.2276	1.49208e-24	9.92836e-24	Pax6	protein_coding	18508	paired box 6	P63015
ENSMUSG00000055782	39.6046	5.76922	0.935822	6.16487	7.05427e-10	2.3396e-09	Abcd2	protein_coding	26874	ATP-binding cassette, sub-family D member 2	Q3TU16
ENSMUSG00000010154	33.8823	5.73807	0.843256	6.80466	1.01285e-11	3.79859e-11	Spire2	protein_coding	234857	spire type actin nucleation factor 2	Q8K1S6
ENSMUSG00000113741	9.30884	5.70585	1.40624	4.05751	4.95977e-05	0.00010833	Gm48236	lncRNA
ENSMUSG00000045053	23.6047	5.69538	0.960985	5.92661	3.09255e-09	9.7895e-09	Kcng3	protein_coding	225030	potassium voltage-gated channel, subfamily G, member 3	P59053
ENSMUSG00000087538	9.02538	5.6847	1.36351	4.16918	3.05702e-05	6.82715e-05	Gm16341	lncRNA	102634967
ENSMUSG00000055567	60.4494	5.67609	0.688962	8.23861	1.74219e-16	8.45465e-16	Unc80	protein_coding	329178	unc-80, NALCN activator	A0A1D5RLV3
ENSMUSG00000045826	349.345	5.6756	0.265044	21.4138	9.93241e-102	2.99533e-100	Ptprcap	protein_coding	19265	protein tyrosine phosphatase receptor type C polypeptide-associated protein	Q542J3
ENSMUSG00000075588	54.6459	5.65294	0.689935	8.19344	2.5387e-16	1.21869e-15	Hoxb2	protein_coding	103889	homeobox B2	A2A739
ENSMUSG00000029648	27.5338	5.63605	1.09716	5.13696	2.79213e-07	7.59805e-07	Flt1	protein_coding	14254	FMS-like tyrosine kinase 1	O55095
ENSMUSG00000027333	1070.88	5.63567	0.19161	29.4122	3.83692e-190	3.22377e-188	Smox	protein_coding	228608	spermine oxidase	Q3UPW5
ENSMUSG00000079445	299.257	5.63282	0.268204	21.002	6.29206e-98	1.79494e-96	B3gnt7	protein_coding	227327	UDP-GlcNAc:betaGal beta-1,3-N-acetylglucosaminyltransferase 7	Q3U3L9
ENSMUSG00000013418	8.74468	5.62809	1.37032	4.10714	4.00596e-05	8.83771e-05	B4galnt2	protein_coding	14422	beta-1,4-N-acetyl-galactosaminyl transferase 2	A2A615
ENSMUSG00000062542	116.175	5.61348	0.413503	13.5754	5.6016e-42	5.91989e-41	Syt9	protein_coding	60510	synaptotagmin IX	Q3U0R7
ENSMUSG00000097108	58.6723	5.6038	0.594888	9.41993	4.51396e-21	2.62778e-20	Gm26581	lncRNA
ENSMUSG00000038267	530.374	5.58076	0.256696	21.7408	8.44511e-105	2.67582e-103	Slc22a23	protein_coding	73102	solute carrier family 22, member 23	F7BP73
ENSMUSG00000029449	2485.91	5.57677	0.121578	45.8699	0	0	Rhof	protein_coding	23912	ras homolog family member F (in filopodia)	Q4VA10
ENSMUSG00000044447	4378.29	5.55641	0.0979849	56.7069	0	0	Dock5	protein_coding	68813	dedicator of cytokinesis 5	B2RY04
ENSMUSG00000030616	3477.31	5.55078	0.430622	12.8901	5.11575e-38	4.90044e-37	Sytl2	protein_coding	83671	synaptotagmin-like 2	Q69ZF4
ENSMUSG00000051339	5996.82	5.5384	0.124256	44.5726	0	0	2900026A02Rik	protein_coding	243219	RIKEN cDNA 2900026A02 gene	A0A1D5RLN6
ENSMUSG00000025473	2500.93	5.53585	0.167688	33.0129	5.31069e-239	7.11801e-237	Adam8	protein_coding	11501	a disintegrin and metallopeptidase domain 8	Q3TVN5
ENSMUSG00000055027	26.6383	5.52899	0.860484	6.42545	1.31481e-10	4.58015e-10	Smyd1	protein_coding	12180	SET and MYND domain containing 1	G5E8R7
ENSMUSG00000026117	11.9305	5.51662	1.33853	4.12141	3.76568e-05	8.32938e-05	Zap70	protein_coding	22637	zeta-chain (TCR) associated protein kinase	P43404
ENSMUSG00000106386	69.9297	5.51371	0.605197	9.1106	8.19264e-20	4.56173e-19	Gm42991	TEC
ENSMUSG00000045287	64.0434	5.4858	0.615242	8.91649	4.81312e-19	2.61616e-18	Rtn4rl1	protein_coding	237847	reticulon 4 receptor-like 1	Q8K0S5
ENSMUSG00000010760	18.7763	5.46471	1.11851	4.88569	1.03069e-06	2.67051e-06	Phlda2	protein_coding	22113	pleckstrin homology like domain, family A, member 2	O08969
ENSMUSG00000049103	339.541	5.42499	0.773994	7.00908	2.39885e-12	9.34313e-12	Ccr2	protein_coding	12772	C-C motif chemokine receptor 2	P51683
ENSMUSG00000045382	32.6663	5.40064	0.972306	5.55447	2.78458e-08	8.20268e-08	Cxcr4	protein_coding	12767	C-X-C motif chemokine receptor 4	O09059
ENSMUSG00000121484	7.72189	5.38879	1.40054	3.84765	0.000119258	0.000250438	Serpina3h	lncRNA	546546	serine (or cysteine) peptidase inhibitor, clade A, member 3H
ENSMUSG00000120487	68.1974	5.38242	0.543741	9.89888	4.20983e-23	2.64887e-22	Gm57076	lncRNA
ENSMUSG00000026463	897.975	5.37415	0.218772	24.5651	2.98221e-133	1.41074e-131	Atp2b4	protein_coding	381290	ATPase, Ca++ transporting, plasma membrane 4	D1FNM8
ENSMUSG00000049871	2239.06	5.36669	0.12098	44.3603	0	0	Nlrc3	protein_coding	268857	NLR family, CARD domain containing 3	J3QQ49
ENSMUSG00000112963	439.725	5.36339	0.237144	22.6166	2.9758e-113	1.10694e-111	Gm6093	lncRNA	619715	predicted gene 6093
ENSMUSG00000106384	41.7085	5.35542	0.736923	7.26727	3.66815e-13	1.50249e-12	Gm43188	TEC
ENSMUSG00000043073	340.182	5.33981	0.263718	20.2482	3.68718e-91	9.56514e-90	Usp17le	protein_coding	625530	ubiquitin specific peptidase 17-like E	A0A1B0GS33
ENSMUSG00000044468	1518.1	5.33967	0.181683	29.3901	7.3515e-190	6.11587e-188	Tent5c	protein_coding	74645	terminal nucleotidyltransferase 5C	Q0P629
ENSMUSG00000024379	11.4436	5.33507	1.24008	4.30219	1.69116e-05	3.88418e-05	Tslp	protein_coding	53603	thymic stromal lymphopoietin	Q9JIE6
ENSMUSG00000106334	25.4288	5.31828	0.920297	5.77888	7.52009e-09	2.3116e-08	Gm43549	lncRNA	108168870
ENSMUSG00000045394	18.0083	5.3156	1.01829	5.22011	1.78818e-07	4.9409e-07	Epcam	protein_coding	17075	epithelial cell adhesion molecule	Q61512
ENSMUSG00000025129	29.9497	5.31219	0.822876	6.45564	1.07764e-10	3.77184e-10	Ppp1r27	protein_coding	68701	protein phosphatase 1, regulatory subunit 27	A2ABX5
ENSMUSG00000031596	117.733	5.30904	0.62862	8.44556	3.02603e-17	1.52503e-16	Slc7a2	protein_coding	11988	solute carrier family 7 (cationic amino acid transporter, y+ system), member 2	E9QJY0
ENSMUSG00000040322	969.852	5.29576	0.15895	33.3171	2.1809e-243	3.12128e-241	Slc25a24	protein_coding	229731	solute carrier family 25 (mitochondrial carrier, phosphate carrier), member 24	Q3TCQ2
ENSMUSG00000104994	27.5044	5.29519	0.892171	5.93518	2.93531e-09	9.30745e-09	Gm42989	TEC
ENSMUSG00000034127	43.2016	5.28825	0.680766	7.76809	7.96807e-15	3.54491e-14	Tspan8	protein_coding	216350	tetraspanin 8	Q8R3G9
ENSMUSG00000024867	420.38	5.28824	0.210162	25.1627	1.02628e-139	5.18917e-138	Pip5k1b	protein_coding	18719	phosphatidylinositol-4-phosphate 5-kinase, type 1 beta	O70335
ENSMUSG00000105985	169.485	5.24228	0.39996	13.107	3.00132e-39	2.95546e-38	Gm42993	TEC
ENSMUSG00000022440	401.961	5.23294	0.240581	21.7513	6.72045e-105	2.13738e-103	C1qtnf6	protein_coding	72709	C1q and tumor necrosis factor related protein 6	A0A2R8W6P9
ENSMUSG00000025557	11.3627	5.21851	1.18833	4.39146	1.1259e-05	2.63173e-05	Slc15a1	protein_coding	56643	solute carrier family 15 (oligopeptide transporter), member 1	E9QMX3
ENSMUSG00000106570	38.0222	5.1898	0.728849	7.12054	1.07503e-12	4.27784e-12	C230071H17Rik	TEC	320656
ENSMUSG00000106049	57.3143	5.18329	0.596319	8.69215	3.55651e-18	1.86413e-17	Gm43019	TEC
ENSMUSG00000114694	28.9786	5.17027	0.837141	6.17611	6.57014e-10	2.18418e-09	Gm47995	protein_coding	118567804	predicted gene, 47995	A0A286YDP4
ENSMUSG00000022479	60.0462	5.16104	0.522997	9.86821	5.71763e-23	3.58158e-22	Vdr	protein_coding	22337	vitamin D (1,25-dihydroxyvitamin D3) receptor	P48281
ENSMUSG00000072620	598.168	5.15985	0.188915	27.313	2.96912e-164	1.90656e-162	Slfn2	protein_coding	20556	schlafen 2	A0A1G5SJW1
ENSMUSG00000058297	677.309	5.15945	0.267951	19.2552	1.27565e-82	2.93105e-81	Spock2	protein_coding	94214	sparc/osteonectin, cwcv and kazal-like domains proteoglycan 2	F6SLR4
ENSMUSG00000079597	132.57	5.15478	1.31361	3.92412	8.70464e-05	0.000185658	Cstdc4	protein_coding	433016	cystatin domain containing 4	B2RV77
ENSMUSG00000067219	6.41145	5.15092	1.45765	3.53373	0.000409747	0.000811232	Nipal1	protein_coding	70701	NIPA-like domain containing 1	Q8BMW7
ENSMUSG00000033538	125.348	5.14012	0.415647	12.3666	3.96422e-35	3.56295e-34	Casp4	protein_coding	12363	caspase 4, apoptosis-related cysteine peptidase	C6L648
ENSMUSG00000026389	661.384	5.13616	0.173894	29.5361	9.90059e-192	8.57442e-190	Steap3	protein_coding	68428	STEAP family member 3	A0A0R4J1G9
ENSMUSG00000047880	21.8525	5.11445	0.873473	5.85531	4.76123e-09	1.48573e-08	Cxcr5	protein_coding	12145	C-X-C motif chemokine receptor 5	Q04683
ENSMUSG00000105598	18.2463	5.09753	1.03662	4.91746	8.76747e-07	2.28531e-06	Gm43186	TEC
ENSMUSG00000030516	11442.9	5.09101	0.0853031	59.6813	0	0	Tjp1	protein_coding	21872	tight junction protein 1	B9EHJ3
ENSMUSG00000012126	145.419	5.08545	0.497509	10.2218	1.5835e-24	1.05284e-23	Ubxn11	protein_coding	67586	UBX domain protein 11	Q8C843
ENSMUSG00000000732	133.769	5.04635	0.363788	13.8717	9.40731e-44	1.0263e-42	Icosl	protein_coding	50723	icos ligand	A0A1W2P6Q2
ENSMUSG00000022500	3592.99	5.03376	0.125322	40.1665	0	0	Litaf	protein_coding	56722	LPS-induced TN factor	Q9EQI0
ENSMUSG00000036718	604.553	5.02136	0.210044	23.9063	2.63476e-126	1.1351e-124	Micall2	protein_coding	231830	MICAL-like 2	Q3TN34
ENSMUSG00000108441	18.5877	5.00421	0.915256	5.46755	4.56297e-08	1.32223e-07	Gm32846	lncRNA	102635538
ENSMUSG00000025931	478.36	4.98573	0.205899	24.2144	1.56753e-129	7.04054e-128	Paqr8	protein_coding	74229	progestin and adipoQ receptor family member VIII	Q3UHI5
ENSMUSG00000037139	6.63972	4.97038	1.45756	3.41007	0.000649457	0.0012578	Myom3	protein_coding	242702	myomesin family, member 3	A2ABU4
ENSMUSG00000040552	2299.13	4.96004	0.124599	39.8082	0	0	C3ar1	protein_coding	12267	complement component 3a receptor 1	O09047
ENSMUSG00000032715	519.999	4.95914	1.25402	3.9546	7.66638e-05	0.000164573	Trib3	protein_coding	228775	tribbles pseudokinase 3	Q3UMQ0
ENSMUSG00000027171	461.226	4.95583	0.20497	24.1783	3.76127e-129	1.68043e-127	Prrg4	protein_coding	228413	proline rich Gla (G-carboxyglutamic acid) 4 (transmembrane)	Q3TLN5
ENSMUSG00000096847	14.8276	4.95552	1.00609	4.92553	8.41324e-07	2.19636e-06	Tmem151b	protein_coding	210573	transmembrane protein 151B	Q5XJV8
ENSMUSG00000060675	1345.67	4.93572	0.364594	13.5376	9.38119e-42	9.88332e-41	Plaat3	protein_coding	225845	phospholipase A and acyltransferase 3	B7X6T3
ENSMUSG00000024304	434.285	4.9196	0.19959	24.6485	3.81819e-134	1.81128e-132	Cdh2	protein_coding	12558	cadherin 2	P15116
ENSMUSG00000105139	14.374	4.90257	1.06768	4.59179	4.39452e-06	1.07154e-05	Gm19391	lncRNA	105244530
ENSMUSG00000055541	1515.33	4.89741	0.150279	32.5887	5.92668e-233	7.58255e-231	Lair1	protein_coding	52855	leukocyte-associated Ig-like receptor 1	G8JL64
ENSMUSG00000058976	49.5367	4.89391	0.54838	8.9243	4.4853e-19	2.44111e-18	Usp17lc	protein_coding	13532	ubiquitin specific peptidase 17-like C	G5E8I7
ENSMUSG00000048058	506.311	4.88429	0.189875	25.7238	6.33879e-146	3.35578e-144	Ldlrad3	protein_coding	241576	low density lipoprotein receptor class A domain containing 3	B7ZND2
ENSMUSG00000032640	15759.8	4.88166	0.073091	66.7889	0	0	Chsy1	protein_coding	269941	chondroitin sulfate synthase 1	A8E636
ENSMUSG00000047407	216.706	4.87963	0.334037	14.6081	2.49447e-48	3.03287e-47	Tgif1	protein_coding	21815	TGFB-induced factor homeobox 1	D3Z0Q5
ENSMUSG00000057914	19.6657	4.87759	0.984044	4.95668	7.17081e-07	1.88103e-06	Cacnb2	protein_coding	12296	calcium channel, voltage-dependent, beta 2 subunit	A0A9E9EN88
ENSMUSG00000032530	9.11573	4.8685	1.2677	3.84041	0.00012283	0.000257556	Lyzl4	protein_coding	69032	lysozyme-like 4	A0A1L1SV59
ENSMUSG00000038700	14.5737	4.85907	1.08094	4.49524	6.94911e-06	1.66063e-05	Hoxb5	protein_coding	15413	homeobox B5	P09079
ENSMUSG00000038059	3974.06	4.85098	0.161518	30.0337	3.56474e-198	3.32604e-196	Smim3	protein_coding	106878	small integral membrane protein 3	Q3TAJ2
ENSMUSG00000115252	33.0023	4.85063	0.790401	6.13692	8.41366e-10	2.77519e-09	Gm48996	TEC
ENSMUSG00000020399	1478.19	4.83656	0.127675	37.8818	0	0	Havcr2	protein_coding	171285	hepatitis A virus cellular receptor 2	Q3KP82
ENSMUSG00000016498	52.0361	4.83388	0.539163	8.96553	3.0879e-19	1.68765e-18	Pdcd1lg2	protein_coding	58205	programmed cell death 1 ligand 2	Q3U304
ENSMUSG00000034472	33.8253	4.82179	0.663208	7.2704	3.5842e-13	1.47024e-12	Rasd2	protein_coding	75141	RASD family, member 2	P63032
ENSMUSG00000000253	1767.38	4.80737	0.112344	42.7915	0	0	Gmpr	protein_coding	66355	guanosine monophosphate reductase	Q9DCZ1
ENSMUSG00000018927	298.43	4.79502	0.762731	6.28664	3.24403e-10	1.1021e-09	Ccl6	protein_coding	20305	C-C motif chemokine ligand 6	P27784
ENSMUSG00000066113	148.613	4.79387	0.365782	13.1058	3.04927e-39	3.00094e-38	Adamtsl1	protein_coding	77739	ADAMTS-like 1	A2AM52
ENSMUSG00000040723	66.3149	4.7579	0.674666	7.05223	1.7607e-12	6.91988e-12	Rcsd1	protein_coding	226594	RCSD domain containing 1	Q3UZA1
ENSMUSG00000054256	7.80515	4.74545	1.25924	3.76851	0.000164223	0.000339627	Msi1	protein_coding	17690	musashi RNA-binding protein 1	F8WJA5
ENSMUSG00000040522	20.8759	4.73443	0.937854	5.04816	4.46089e-07	1.19183e-06	Tlr8	protein_coding	170744	toll-like receptor 8	P58682
ENSMUSG00000024334	67.136	4.73339	0.464097	10.1991	2.00047e-24	1.32538e-23	H2-Oa	protein_coding	15001	histocompatibility 2, O region alpha locus	B2RST7
ENSMUSG00000039942	843.41	4.72067	0.138245	34.1472	1.47046e-255	2.34274e-253	Ptger4	protein_coding	19219	prostaglandin E receptor 4 (subtype EP4)	Q3UM94
ENSMUSG00000028362	1361.38	4.70328	0.158567	29.6612	2.43354e-193	2.1405e-191	Tnfsf8	protein_coding	21949	tumor necrosis factor (ligand) superfamily, member 8	P32972
ENSMUSG00000078498	7.32556	4.70221	1.33248	3.52892	0.000417262	0.000825723	Zfp988	protein_coding	115489950	zinc finger protein 988	F6VKC7
ENSMUSG00000031709	37.1437	4.70112	0.739083	6.36074	2.00778e-10	6.91564e-10	Tbc1d9	protein_coding	71310	TBC1 domain family, member 9	Q3UYK3
ENSMUSG00000079278	650.86	4.68946	0.174874	26.8162	2.0909e-158	1.24774e-156	Tmem233	protein_coding	545798	transmembrane protein 233	A0A0A0MQE1
ENSMUSG00000032387	90.8475	4.68527	0.465006	10.0757	7.07287e-24	4.58177e-23	Rbpms2	protein_coding	71973	RNA binding protein with multiple splicing 2	Q8VC52
ENSMUSG00000024235	65.2609	4.6713	0.479721	9.73753	2.08557e-22	1.27751e-21	Map3k8	protein_coding	26410	mitogen-activated protein kinase kinase kinase 8	Q07174
ENSMUSG00000000791	37.3241	4.66947	0.631186	7.39792	1.3833e-13	5.78963e-13	Il12rb1	protein_coding	16161	interleukin 12 receptor, beta 1	Q3TAD0
ENSMUSG00000104068	130.505	4.66638	0.358648	13.011	1.05903e-38	1.02905e-37	Gm37199	TEC
ENSMUSG00000018648	26.0393	4.66509	0.742723	6.28107	3.36258e-10	1.13985e-09	Dusp14	protein_coding	56405	dual specificity phosphatase 14	Q542U4
ENSMUSG00000076824	10.8402	4.6592	1.09269	4.26396	2.00832e-05	4.57881e-05	Trav14n-3	TR_V_gene	100043308	T cell receptor alpha variable 14N-3
ENSMUSG00000048376	10554.6	4.65682	0.141022	33.022	3.92677e-239	5.30523e-237	F2r	protein_coding	14062	coagulation factor II thrombin receptor	P30558
ENSMUSG00000035342	450.664	4.65122	0.232633	19.9938	6.23931e-89	1.56567e-87	Lzts2	protein_coding	226154	leucine zipper, putative tumor suppressor 2	E9QKK6
ENSMUSG00000038295	49.9414	4.64896	0.645083	7.20675	5.73015e-13	2.31731e-12	Atg9b	protein_coding	213948	autophagy related 9B	F8VQL8
ENSMUSG00000022197	101.604	4.63023	0.515022	8.99035	2.4645e-19	1.35131e-18	Pdzd2	protein_coding	68070	PDZ domain containing 2	E9Q1M1
ENSMUSG00000020806	1535.09	4.62508	0.128199	36.0773	5.15275e-285	1.01186e-282	Rhbdf2	protein_coding	217344	rhomboid 5 homolog 2	Q3TBR9
ENSMUSG00000096937	121.221	4.61645	0.383293	12.0442	2.08122e-33	1.77513e-32	Gm10825	lncRNA	100038752	predicted gene 10825
ENSMUSG00000006205	445.074	4.61604	0.610364	7.56278	3.94548e-14	1.69502e-13	Htra1	protein_coding	56213	HtrA serine peptidase 1	Q8BN04
ENSMUSG00000118252	17.9541	4.6028	0.854714	5.3852	7.23655e-08	2.06054e-07	Gm5521	processed_pseudogene	433261
ENSMUSG00000053702	17.971	4.602	0.830188	5.54333	2.96781e-08	8.73025e-08	Nebl	protein_coding	74103	nebulette	B7ZCI2
ENSMUSG00000020734	451.795	4.59012	0.249883	18.3691	2.32397e-75	4.68344e-74	Grin2c	protein_coding	14813	glutamate receptor, ionotropic, NMDA2C (epsilon 3)	A2A6S2
ENSMUSG00000019256	4486.46	4.58955	0.102573	44.7443	0	0	Ahr	protein_coding	11622	aryl-hydrocarbon receptor	Q3U2B1
ENSMUSG00000020155	30.4966	4.58064	0.703858	6.50791	7.62056e-11	2.69747e-10	Kcnmb1	protein_coding	16533	potassium large conductance calcium-activated channel, subfamily M, beta member 1	Q5SQK1
ENSMUSG00000053063	32.869	4.57641	0.8736	5.23856	1.61831e-07	4.48916e-07	Clec12a	protein_coding	232413	C-type lectin domain family 12, member a	A0A0R4J0T2
ENSMUSG00000079037	10098.5	4.57614	0.131143	34.8944	9.0427e-267	1.52713e-264	Prnp	protein_coding	19122	prion protein	P04925
ENSMUSG00000034171	111.412	4.57429	0.360357	12.6938	6.40281e-37	6.00059e-36	Faah	protein_coding	14073	fatty acid amide hydrolase	O08914
ENSMUSG00000019789	45.8569	4.5718	0.568604	8.04039	8.95524e-16	4.17779e-15	Hey2	protein_coding	15214	hairy/enhancer-of-split related with YRPW motif 2	Q0VGJ1
ENSMUSG00000056498	1899.72	4.55499	0.122054	37.3193	7.97555e-305	1.82015e-302	Tmem154	protein_coding	320782	transmembrane protein 154	Q3TB17
ENSMUSG00000026748	6285.47	4.55359	0.281453	16.1789	7.11044e-59	1.07987e-57	Plxdc2	protein_coding	67448	plexin domain containing 2	B1AY86
ENSMUSG00000038037	1316.83	4.5531	0.127823	35.6203	6.80016e-278	1.29035e-275	Socs1	protein_coding	12703	suppressor of cytokine signaling 1	A2RT46
ENSMUSG00000043099	1130.85	4.5338	0.204553	22.1645	7.56469e-109	2.58086e-107	Hic1	protein_coding	15248	hypermethylated in cancer 1	B1ARH0
ENSMUSG00000024486	158.644	4.53278	0.301275	15.0453	3.7054e-51	4.77686e-50	Hbegf	protein_coding	15200	heparin-binding EGF-like growth factor	Q06186
ENSMUSG00000074203	75.9372	4.52222	0.416032	10.8699	1.60404e-27	1.16362e-26	G430095P16Rik	lncRNA	619292	RIKEN cDNA G430095P16 gene
ENSMUSG00000027075	29.0923	4.49993	0.684297	6.57599	4.83292e-11	1.73251e-10	Slc43a1	protein_coding	72401	solute carrier family 43, member 1	G3X8X3
ENSMUSG00000037071	5543.46	4.48181	0.399046	11.2313	2.8616e-29	2.17884e-28	Scd1	protein_coding	20249	stearoyl-Coenzyme A desaturase 1	P13516
ENSMUSG00000072589	20.014	4.48023	0.798692	5.60946	2.02963e-08	6.05483e-08	Gm10371	lncRNA	100038654	predicted gene 10371
ENSMUSG00000058905	9.16578	4.46775	1.18543	3.76889	0.000163976	0.000339159	Gm10051	processed_pseudogene	100039731	predicted pseudogene 10051
ENSMUSG00000079293	46.0406	4.46282	0.908417	4.91274	8.98126e-07	2.33851e-06	Clec7a	protein_coding	56644	C-type lectin domain family 7, member a	E9QPW2
ENSMUSG00000105495	25.3559	4.45153	0.755854	5.8894	3.87591e-09	1.21847e-08	Gm42995	TEC
ENSMUSG00000051910	76.7955	4.44613	1.10362	4.02869	5.60874e-05	0.000121905	Sox6	protein_coding	20679	SRY (sex determining region Y)-box 6	E9PUW0
ENSMUSG00000048126	143.975	4.43644	0.820719	5.40556	6.46079e-08	1.8512e-07	Col6a3	protein_coding	12835	collagen, type VI, alpha 3	E9PWQ3
ENSMUSG00000045625	46.4884	4.43297	0.529401	8.37357	5.58998e-17	2.78148e-16	Pigz	protein_coding	239827	phosphatidylinositol glycan anchor biosynthesis, class Z	Q149K0
ENSMUSG00000027134	348.109	4.43091	0.223521	19.8233	1.87427e-87	4.62758e-86	Lpcat4	protein_coding	99010	lysophosphatidylcholine acyltransferase 4	Q66JP7
ENSMUSG00000097365	419.837	4.43015	0.191124	23.1794	7.34529e-119	2.91191e-117	C030034L19Rik	lncRNA	320088	RIKEN cDNA C030034L19 gene
ENSMUSG00000108338	18.8124	4.4264	0.816207	5.42314	5.85616e-08	1.68367e-07	Gm44794	TEC
ENSMUSG00000021565	28.5125	4.42076	0.672225	6.5763	4.82287e-11	1.72927e-10	Slc6a19	protein_coding	74338	solute carrier family 6 (neurotransmitter transporter), member 19	Q3TRY2
ENSMUSG00000028132	33.6316	4.41567	0.83935	5.26082	1.43418e-07	3.99677e-07	Tlcd4	protein_coding	99887	TLC domain containing 4	Q8CGF5
ENSMUSG00000028555	75.4028	4.41022	0.394649	11.1751	5.40145e-29	4.08874e-28	Ttc39a	protein_coding	230603	tetratricopeptide repeat domain 39A	A2ACN9
ENSMUSG00000042759	1574.79	4.39036	0.110434	39.7555	0	0	Apobr	protein_coding	171504	apolipoprotein B receptor	Q8VBT6
ENSMUSG00000017493	1074.9	4.3829	0.434329	10.0912	6.0438e-24	3.9287e-23	Igfbp4	protein_coding	16010	insulin-like growth factor binding protein 4	O35666
ENSMUSG00000000552	311.656	4.36752	0.230848	18.9194	7.88946e-80	1.71256e-78	Zfp385a	protein_coding	29813	zinc finger protein 385A	G3UWA5
ENSMUSG00000025888	182.368	4.36085	0.323374	13.4855	1.90388e-41	1.99459e-40	Casp1	protein_coding	12362	caspase 1	P29452
ENSMUSG00000023349	27.4788	4.34802	1.02418	4.24538	2.18222e-05	4.95274e-05	Clec4n	protein_coding	56620	C-type lectin domain family 4, member n	Q3U3M9
ENSMUSG00000030431	143.489	4.3356	0.312375	13.8795	8.43617e-44	9.23331e-43	Tmem238	protein_coding	664968	transmembrane protein 238	A9JSM3
ENSMUSG00000033826	1222.14	4.32829	0.550438	7.86337	3.73944e-15	1.69036e-14	Dnah8	protein_coding	13417	dynein, axonemal, heavy chain 8	E9Q010
ENSMUSG00000098557	783.292	4.32777	0.208401	20.7666	8.68369e-96	2.40805e-94	Kctd12	protein_coding	239217	potassium channel tetramerisation domain containing 12	A0A0R4J2B2
ENSMUSG00000034456	13.6009	4.3264	0.982116	4.40518	1.05696e-05	2.47813e-05	Uroc1	protein_coding	243537	urocanase domain containing 1	Q3UEL5
ENSMUSG00000068270	955.102	4.31445	0.156016	27.6539	2.50375e-168	1.68459e-166	Shroom4	protein_coding	208431	shroom family member 4	A2ADV9
ENSMUSG00000043811	80.2642	4.31293	0.425474	10.1368	3.79488e-24	2.48885e-23	Rtn4r	protein_coding	65079	reticulon 4 receptor	Q80WQ1
ENSMUSG00000037907	375.22	4.30997	0.189597	22.7323	2.1498e-114	8.12209e-113	Ankrd13b	protein_coding	268445	ankyrin repeat domain 13b	B9EKW8
ENSMUSG00000031146	2319.04	4.30888	0.128296	33.5854	2.74221e-247	4.09827e-245	Plp2	protein_coding	18824	proteolipid protein 2	Q0VEW4
ENSMUSG00000019122	127.051	4.30759	0.413254	10.4236	1.93487e-25	1.31918e-24	Ccl9	protein_coding	20308	C-C motif chemokine ligand 9	P51670
ENSMUSG00000028965	39.5063	4.30234	0.560782	7.67203	1.69297e-14	7.39736e-14	Tnfrsf9	protein_coding	21942	tumor necrosis factor receptor superfamily, member 9	A2A887
ENSMUSG00000028937	1455	4.3015	0.111092	38.7201	0	0	Acot7	protein_coding	70025	acyl-CoA thioesterase 7	A2A8K9
ENSMUSG00000039037	274.455	4.28722	0.828316	5.17582	2.26906e-07	6.21472e-07	St6galnac5	protein_coding	26938	ST6 (alpha-N-acetyl-neuraminyl-2,3-beta-galactosyl-1,3)-N-acetylgalactosaminide alpha-2,6-sialyltransferase 5	Q6GTI0
ENSMUSG00000034825	2641.37	4.28511	0.165088	25.9566	1.53312e-148	8.40628e-147	Nrip3	protein_coding	78593	nuclear receptor interacting protein 3	Q6GQT2
ENSMUSG00000106356	16.1487	4.283	0.894314	4.78915	1.67492e-06	4.2497e-06	Gm42438	TEC
ENSMUSG00000106739	22.6492	4.27044	0.724498	5.89434	3.76182e-09	1.18459e-08	Gm43499	TEC
ENSMUSG00000106045	29.5616	4.25797	0.722912	5.89003	3.86121e-09	1.21453e-08	Gm42996	TEC
ENSMUSG00000071714	111661	4.2365	0.07846	53.9957	0	0	Csf2rb2	protein_coding	12984	colony stimulating factor 2 receptor, beta 2, low-affinity (granulocyte-macrophage)	A0A2R8VHE8
ENSMUSG00000031838	455.828	4.22816	0.183254	23.0727	8.71208e-118	3.42162e-116	Ifi30	protein_coding	65972	interferon gamma inducible protein 30	G3X911
ENSMUSG00000103445	452.967	4.207	0.173569	24.2382	8.81394e-130	4.01213e-128	Gm36948	TEC
ENSMUSG00000031075	28.6564	4.20502	0.674565	6.23368	4.5561e-10	1.53152e-09	Ano1	protein_coding	101772	anoctamin 1, calcium activated chloride channel	A0A348BSL7
ENSMUSG00000057315	260.561	4.20383	0.254114	16.5431	1.79547e-61	2.86056e-60	Arhgap24	protein_coding	231532	Rho GTPase activating protein 24	Q8C4V1
ENSMUSG00000120426	50.2679	4.19873	0.503973	8.33126	7.9987e-17	3.95092e-16	Gm56758	lncRNA
ENSMUSG00000031647	235.219	4.19422	0.228299	18.3716	2.21691e-75	4.47303e-74	Mfap3l	protein_coding	71306	microfibrillar-associated protein 3-like	Q80TV6
ENSMUSG00000021594	30.4691	4.19371	0.636324	6.59052	4.38283e-11	1.57651e-10	Srd5a1	protein_coding	78925	steroid 5 alpha-reductase 1	A0A0R4J136
ENSMUSG00000021879	125.31	4.18245	0.332066	12.5953	2.24242e-36	2.07393e-35	Dnah12	protein_coding	110083	dynein, axonemal, heavy chain 12	E9QPU2
ENSMUSG00000102895	39.2057	4.18018	0.541038	7.72623	1.1078e-14	4.88729e-14	5830415G21Rik	TEC	76009
ENSMUSG00000074758	35.387	4.17613	0.631328	6.61483	3.71987e-11	1.34434e-10	Gm5535	lncRNA	433481	predicted gene 5535
ENSMUSG00000026558	2848.43	4.1641	0.154807	26.8986	2.27894e-159	1.38441e-157	Uck2	protein_coding	80914	uridine-cytidine kinase 2	A0A0B4J1E5
ENSMUSG00000018381	4296.31	4.16243	0.101099	41.1718	0	0	Abi3	protein_coding	66610	ABI family member 3	Q8BYZ1
ENSMUSG00000103160	11.7693	4.1609	1.00864	4.12524	3.70345e-05	8.19496e-05	C130012C08Rik	TEC
ENSMUSG00000051314	71.6434	4.15944	0.6641	6.26327	3.76978e-10	1.2743e-09	Ffar2	protein_coding	233079	free fatty acid receptor 2	Q8VCK6
ENSMUSG00000040498	7.40564	4.15029	1.23808	3.3522	0.000801708	0.00153489	Igsf23	protein_coding	70080	immunoglobulin superfamily, member 23	A0A140LJ51
ENSMUSG00000028064	77.2592	4.14581	0.650911	6.36925	1.89959e-10	6.55682e-10	Sema4a	protein_coding	20351	sema domain, immunoglobulin domain (Ig), transmembrane domain (TM) and short cytoplasmic domain, (semaphorin) 4A	D3YWV5
ENSMUSG00000029765	161.451	4.13841	0.277246	14.9268	2.20446e-50	2.78659e-49	Plxna4	protein_coding	243743	plexin A4	B9EJ29
ENSMUSG00000021108	19.4129	4.13748	0.972571	4.25417	2.09824e-05	4.77111e-05	Prkch	protein_coding	18755	protein kinase C, eta	Q3U1I0
ENSMUSG00000031762	195.767	4.13693	0.307249	13.4644	2.53253e-41	2.63739e-40	Mt2	protein_coding	17750	metallothionein 2	P02798
ENSMUSG00000033960	1170.93	4.13323	0.140471	29.4241	2.70341e-190	2.28276e-188	Jcad	protein_coding	240185	junctional cadherin 5 associated	B7ZN02
ENSMUSG00000067276	56.5514	4.13273	0.479082	8.62634	6.33484e-18	3.28874e-17	Capn6	protein_coding	12338	calpain 6	O35646
ENSMUSG00000076823	16.9635	4.13013	0.866009	4.76915	1.85001e-06	4.67779e-06	Trav13n-4	TR_V_gene	100126460	T cell receptor alpha variable 13N-4
ENSMUSG00000002289	106.062	4.11849	0.337799	12.1921	3.42316e-34	3.00469e-33	Angptl4	protein_coding	57875	angiopoietin-like 4	A0A068BEP2
ENSMUSG00000117917	6.64369	4.10377	1.37574	2.98296	0.00285473	0.00508874	Gm18087	processed_pseudogene	100416382	ribosomal protein S3 pseudogene
ENSMUSG00000015745	526.445	4.10051	0.164213	24.9707	1.27281e-137	6.30357e-136	Plekho1	protein_coding	67220	pleckstrin homology domain containing, family O member 1	F6XQM2
ENSMUSG00000047139	1366.9	4.09928	0.9226	4.44318	8.86399e-06	2.09451e-05	Cd24a	protein_coding	12484	CD24a antigen	P24807
ENSMUSG00000033207	25.6881	4.09759	0.678028	6.04339	1.50908e-09	4.89538e-09	Mamdc2	protein_coding	71738	MAM domain containing 2	A0A0R4J0J7
ENSMUSG00000046318	205.428	4.0975	0.296343	13.8269	1.75416e-43	1.90387e-42	Ccbe1	protein_coding	320924	collagen and calcium binding EGF domains 1	A7MCU5
ENSMUSG00000001542	116.473	4.07432	0.378121	10.7752	4.50944e-27	3.24066e-26	Ell2	protein_coding	192657	elongation factor for RNA polymerase II 2	B9EKX8
ENSMUSG00000071724	183.065	4.07373	0.263614	15.4534	7.1576e-54	9.70125e-53	Smpd5	protein_coding	100503915	sphingomyelin phosphodiesterase 5	D6MZJ6
ENSMUSG00000040283	193.028	4.06631	0.309423	13.1416	1.90216e-39	1.88409e-38	Btnl9	protein_coding	237754	butyrophilin-like 9	B7ZC64
ENSMUSG00000029005	245.833	4.06547	0.219034	18.5609	6.66036e-77	1.37338e-75	Draxin	protein_coding	70433	dorsal inhibitory axon guidance protein	A2A7G4
ENSMUSG00000037124	346.32	4.06227	0.187793	21.6316	9.06118e-104	2.84963e-102	Trim58	protein_coding	216781	tripartite motif-containing 58	B9EK29
ENSMUSG00000044199	251.746	4.0617	0.233416	17.4011	8.08793e-68	1.45462e-66	S1pr4	protein_coding	13611	sphingosine-1-phosphate receptor 4	Q3U4H3
ENSMUSG00000034265	127.19	4.06149	0.31611	12.8483	8.78954e-38	8.3674e-37	Zdhhc14	protein_coding	224454	zinc finger, DHHC domain containing 14	Q8BNR2
ENSMUSG00000029716	66.8185	4.05358	0.437677	9.26158	2.01432e-20	1.14848e-19	Tfr2	protein_coding	50765	transferrin receptor 2	Q920I6
ENSMUSG00000032221	1771.96	4.05101	0.110282	36.7332	2.15759e-295	4.67146e-293	Mns1	protein_coding	17427	meiosis-specific nuclear structural protein 1	Q61884
ENSMUSG00000032666	199.427	4.03541	0.363738	11.0943	1.33723e-28	9.99695e-28	1700025G04Rik	protein_coding	69399	RIKEN cDNA 1700025G04 gene	Q3TJL3
ENSMUSG00000071715	1552.34	4.03352	0.119641	33.7136	3.64952e-249	5.55252e-247	Ncf4	protein_coding	17972	neutrophil cytosolic factor 4	A8XU21
ENSMUSG00000037419	4007.09	4.03271	0.109166	36.9411	1.01364e-298	2.28245e-296	Endod1	protein_coding	71946	endonuclease domain containing 1	Q4VA96
ENSMUSG00000120423	23.9751	4.02479	0.744918	5.403	6.5535e-08	1.8753e-07	D430040L24Rik	lncRNA
ENSMUSG00000039395	12.1188	4.02379	0.968748	4.15359	3.27295e-05	7.29106e-05	Mreg	protein_coding	381269	melanoregulin	Q6NVG5
ENSMUSG00000086264	31.622	4.02213	0.67594	5.95043	2.67445e-09	8.50294e-09	Gm15850	lncRNA	329253	predicted gene 15850
ENSMUSG00000026581	9.15612	4.01582	1.19368	3.36423	0.000767568	0.00147353	Sell	protein_coding	20343	selectin, lymphocyte	Q3TCF3
ENSMUSG00000027506	190.101	4.00084	0.301882	13.253	4.33673e-40	4.37507e-39	Tpd52	protein_coding	21985	tumor protein D52	F8WHQ1
ENSMUSG00000026315	17.3935	4.0006	0.77314	5.17449	2.28539e-07	6.25842e-07	Serpinb8	protein_coding	20725	serine (or cysteine) peptidase inhibitor, clade B, member 8	Q8C871
ENSMUSG00000043740	23.0863	3.99977	0.798215	5.0109	5.41771e-07	1.43723e-06	B430306N03Rik	protein_coding		triggering receptor expressed on myeloid cells-like 6	Q6QX36
ENSMUSG00000024095	11272.5	3.99957	0.108702	36.7939	2.31294e-296	5.07285e-294	Hnrnpll	protein_coding	72692	heterogeneous nuclear ribonucleoprotein L-like	Q3UIK6
ENSMUSG00000026980	22.979	3.9955	0.891001	4.48428	7.31591e-06	1.74433e-05	Ly75	protein_coding	17076	lymphocyte antigen 75	A2AW86
ENSMUSG00000032528	86.3505	3.99309	0.495673	8.05589	7.89018e-16	3.6965e-15	Vipr1	protein_coding	22354	vasoactive intestinal peptide receptor 1	P97751
ENSMUSG00000097418	34.425	3.98588	0.550743	7.23728	4.57786e-13	1.86291e-12	Mir155hg	lncRNA	100653389	Mir155 host gene (non-protein coding)
ENSMUSG00000028542	1739.58	3.98196	0.157768	25.2393	1.48304e-140	7.52119e-139	Slc6a9	protein_coding	14664	solute carrier family 6 (neurotransmitter transporter, glycine), member 9	E9Q3V0
ENSMUSG00000120514	29.5936	3.9752	0.584169	6.80489	1.01128e-11	3.79352e-11	Gm56644	lncRNA
ENSMUSG00000031488	290.793	3.97407	0.21767	18.2573	1.80939e-74	3.61195e-73	Rab11fip1	protein_coding	75767	RAB11 family interacting protein 1 (class I)	A0A1B0GRJ0
ENSMUSG00000036661	420.5	3.9724	0.263344	15.0844	2.04997e-51	2.65898e-50	Dennd3	protein_coding	105841	DENN domain containing 3	A2RT67
ENSMUSG00000049709	10.3191	3.96854	1.01365	3.9151	9.0366e-05	0.000192398	Nlrp10	protein_coding	244202	NLR family, pyrin domain containing 10	Q3V3Z6
ENSMUSG00000029672	4789.49	3.93707	0.0954478	41.2484	0	0	Fam3c	protein_coding	27999	FAM3 metabolism regulating signaling molecule C	G5E911
ENSMUSG00000021575	890.68	3.93496	0.897361	4.38503	1.15967e-05	2.70692e-05	Ahrr	protein_coding	11624	aryl-hydrocarbon receptor repressor	A0A0R4J1D3
ENSMUSG00000034957	26.6612	3.93453	0.812635	4.84169	1.2874e-06	3.3022e-06	Cebpa	protein_coding	12606	CCAAT/enhancer binding protein alpha	Q3U2H8
ENSMUSG00000020846	43.9096	3.91947	0.594881	6.58866	4.43814e-11	1.59539e-10	Rflnb	protein_coding	76566	refilin B	Q5SVD0
ENSMUSG00000026639	28.9677	3.91523	0.619573	6.31923	2.62862e-10	8.99719e-10	Lamb3	protein_coding	16780	laminin, beta 3	Q61087
ENSMUSG00000022474	746.118	3.91298	0.127923	30.5885	1.7413e-205	1.74007e-203	Pmm1	protein_coding	29858	phosphomannomutase 1	Q91W01
ENSMUSG00000026712	167.626	3.89846	1.08338	3.59843	0.000320148	0.00064098	Mrc1	protein_coding	17533	mannose receptor, C type 1	Q2HZ94
ENSMUSG00000120947	12.7809	3.87712	0.86868	4.46324	8.0731e-06	1.91707e-05	Gm56627	lncRNA
ENSMUSG00000055717	14.8736	3.87488	0.935444	4.14229	3.43852e-05	7.64075e-05	Slain1	protein_coding	105439	SLAIN motif family, member 1	F7D4S5
ENSMUSG00000105624	37.4326	3.87478	0.538728	7.19246	6.36344e-13	2.57034e-12	Gm43187	TEC
ENSMUSG00000097497	9.53984	3.86654	1.10149	3.51029	0.000447622	0.000882905	Gm26652	lncRNA
ENSMUSG00000015217	418.528	3.85334	0.175821	21.9163	1.81787e-106	5.93814e-105	Hmgb3	protein_coding	15354	high mobility group box 3	O54879
ENSMUSG00000111844	19.4861	3.84834	0.765828	5.02507	5.03247e-07	1.33756e-06	Gm47097	TEC
ENSMUSG00000007908	55.4723	3.8469	0.531743	7.23452	4.67189e-13	1.8998e-12	Hmgcll1	protein_coding	208982	3-hydroxymethyl-3-methylglutaryl-Coenzyme A lyase-like 1	D3YVU9
ENSMUSG00000100320	7.68377	3.84511	1.16127	3.31112	0.000929233	0.00176305	Gm29417	lncRNA	115488942
ENSMUSG00000104576	27.2874	3.84204	0.644143	5.96458	2.45271e-09	7.82866e-09	F830115B05Rik	TEC	100038385
ENSMUSG00000029217	232.857	3.83081	0.265184	14.4459	2.66241e-47	3.15749e-46	Tec	protein_coding	21682	tec protein tyrosine kinase	P24604
ENSMUSG00000041608	447.187	3.82976	0.160407	23.8752	5.53788e-126	2.37974e-124	Entpd3	protein_coding	215446	ectonucleoside triphosphate diphosphohydrolase 3	E9PYV0
ENSMUSG00000033147	30.4142	3.82774	0.765597	4.99967	5.74273e-07	1.52083e-06	Slc22a15	protein_coding	242126	solute carrier family 22 (organic anion/cation transporter), member 15	A7MCW2
ENSMUSG00000030717	62.046	3.82265	0.788534	4.84779	1.24845e-06	3.20862e-06	Nupr1	protein_coding	56312	nuclear protein transcription regulator 1	Q9D756
ENSMUSG00000021451	18884.2	3.82169	0.0989059	38.6396	0	0	Sema4d	protein_coding	20354	sema domain, immunoglobulin domain (Ig), transmembrane domain (TM) and short cytoplasmic domain, (semaphorin) 4D	O09126
ENSMUSG00000085315	7.257	3.82122	1.21002	3.15799	0.00158863	0.00292826	A430018G15Rik	lncRNA	115489452	RIKEN cDNA A430018G15 gene
ENSMUSG00000039081	570.653	3.82075	0.175228	21.8044	2.1065e-105	6.76543e-104	Zfp503	protein_coding	218820	zinc finger protein 503	Q7TMA2
ENSMUSG00000011148	341.918	3.81962	0.203807	18.7414	2.27768e-78	4.82023e-77	Adss1	protein_coding	11565	adenylosuccinate synthase 1	J3QN31
ENSMUSG00000083097	20.9365	3.81472	0.842257	4.52917	5.92164e-06	1.42538e-05	Gm14494	processed_pseudogene	100043869
ENSMUSG00000025314	2547.48	3.80719	0.14164	26.8794	3.8285e-159	2.31741e-157	Ptprj	protein_coding	19271	protein tyrosine phosphatase receptor type J	A2AWF9
ENSMUSG00000105987	5310.41	3.80719	0.083848	45.4058	0	0	AI506816	lncRNA	433855
ENSMUSG00000074968	439.276	3.80048	0.158367	23.998	2.92093e-127	1.27464e-125	Ano3	protein_coding	228432	anoctamin 3	A2AHL0
ENSMUSG00000020598	24.3983	3.78436	0.633305	5.97557	2.29291e-09	7.33522e-09	Nrcam	protein_coding	319504	neuronal cell adhesion molecule	A0A1W2P7Y9
ENSMUSG00000029304	261.069	3.77376	0.768066	4.91333	8.95427e-07	2.3322e-06	Spp1	protein_coding	20750	secreted phosphoprotein 1	Q3UBR1
ENSMUSG00000001864	71.0712	3.76945	0.361235	10.4349	1.71847e-25	1.17639e-24	Aif1l	protein_coding	108897	allograft inflammatory factor 1-like	A0A0A6YWH2
ENSMUSG00000033256	214.95	3.7617	0.219831	17.1118	1.2122e-65	2.08894e-64	Shf	protein_coding	435684	Src homology 2 domain containing F	A2AQ90
ENSMUSG00000060470	11765	3.75792	0.129297	29.0643	1.01609e-185	8.17128e-184	Adgrg3	protein_coding	54672	adhesion G protein-coupled receptor G3	Q3U2Q3
ENSMUSG00000025352	1318.94	3.75458	0.119377	31.4514	4.01634e-217	4.49192e-215	Gdf11	protein_coding	14561	growth differentiation factor 11	Q9QX55
ENSMUSG00000020251	17.3856	3.75407	0.852036	4.406	1.05296e-05	2.46942e-05	Glt8d2	protein_coding	74782	glycosyltransferase 8 domain containing 2	E9PWN8
ENSMUSG00000003849	327.352	3.75317	0.19411	19.3352	2.71389e-83	6.33041e-82	Nqo1	protein_coding	18104	NAD(P)H dehydrogenase, quinone 1	Q542Y0
ENSMUSG00000113540	29.295	3.75117	0.589653	6.36165	1.99601e-10	6.8793e-10	Gm47206	TEC
ENSMUSG00000053559	67.7724	3.74293	0.400475	9.34621	9.08418e-21	5.23775e-20	Smagp	protein_coding	207818	small cell adhesion glycoprotein	Q99KC7
ENSMUSG00000110148	74.7791	3.7392	0.403321	9.27104	1.84337e-20	1.05243e-19	5830408C22Rik	lncRNA	74744
ENSMUSG00000121501	315.089	3.73911	0.232106	16.1095	2.1884e-58	3.28221e-57	ENSMUSG00000121501	lncRNA
ENSMUSG00000007594	23.4348	3.73179	0.649808	5.74291	9.30656e-09	2.8375e-08	Hapln4	protein_coding	330790	hyaluronan and proteoglycan link protein 4	Q05AB1
ENSMUSG00000037242	852.83	3.72084	0.412001	9.03116	1.69868e-19	9.36575e-19	Clic4	protein_coding	29876	chloride intracellular channel 4	Q543N5
ENSMUSG00000108918	113.164	3.70742	0.339647	10.9155	9.71742e-28	7.10731e-27	Gm44802	TEC
ENSMUSG00000031904	627.815	3.70437	0.193418	19.1521	9.28857e-82	2.09713e-80	Slc7a6	protein_coding	330836	solute carrier family 7 (cationic amino acid transporter, y+ system), member 6	Q3TMY5
ENSMUSG00000031780	25.5625	3.69706	0.622813	5.93607	2.91936e-09	9.25861e-09	Ccl17	protein_coding	20295	C-C motif chemokine ligand 17	F6R5P4
ENSMUSG00000023243	468.085	3.69644	0.180753	20.4502	5.98408e-93	1.58649e-91	Kcnk5	protein_coding	16529	potassium channel, subfamily K, member 5	Q3T9D4
ENSMUSG00000020089	1243.87	3.69276	0.190481	19.3865	1.0038e-83	2.36102e-82	Ppa1	protein_coding	67895	pyrophosphatase (inorganic) 1	Q3UA53
ENSMUSG00000019851	43.653	3.691	0.778669	4.74014	2.13576e-06	5.35939e-06	Perp	protein_coding	64058	PERP, TP53 apoptosis effector	Q9JI77
ENSMUSG00000019478	43.786	3.68339	0.57954	6.35572	2.07455e-10	7.13689e-10	Rab4a	protein_coding	19341	RAB4A, member RAS oncogene family	P56371
ENSMUSG00000060591	8518.17	3.67932	0.0914782	40.2207	0	0	Ifitm2	protein_coding	80876	interferon induced transmembrane protein 2	Q3TIG4
ENSMUSG00000063286	3170.16	3.67649	0.127716	28.7865	3.16173e-182	2.42706e-180	Gvin-ps7	transcribed_unprocessed_pseudogene
ENSMUSG00000006731	1457.66	3.67415	0.101513	36.1938	7.60804e-287	1.54801e-284	B4galnt1	protein_coding	14421	beta-1,4-N-acetyl-galactosaminyl transferase 1	Q8VDF0
ENSMUSG00000047181	1174.93	3.67273	0.127796	28.7391	1.24087e-181	9.4823e-180	Samd14	protein_coding	217125	sterile alpha motif domain containing 14	Q5SWB7
ENSMUSG00000024989	526.513	3.66925	0.159403	23.0188	3.02513e-117	1.17445e-115	Cep55	protein_coding	74107	centrosomal protein 55	Q8BT07
ENSMUSG00000022219	92.3457	3.66068	0.347771	10.5261	6.54796e-26	4.55069e-25	Cideb	protein_coding	12684	cell death-inducing DNA fragmentation factor, alpha subunit-like effector B	O70303
ENSMUSG00000020844	165.239	3.6466	0.266778	13.669	1.55418e-42	1.66648e-41	Nxn	protein_coding	18230	nucleoredoxin	P97346
ENSMUSG00000056367	200.207	3.64416	0.257804	14.1354	2.29823e-45	2.59964e-44	Actr3b	protein_coding	242894	ARP3 actin-related protein 3B	Q3TGE1
ENSMUSG00000038400	73.7083	3.64172	0.357379	10.1901	2.19578e-24	1.45079e-23	Pmepa1	protein_coding	65112	prostate transmembrane protein, androgen induced 1	Q9D7R2
ENSMUSG00000046668	1993.36	3.63607	0.0893382	40.7001	0	0	Cxxc5	protein_coding	67393	CXXC finger 5	Q3V0R4
ENSMUSG00000030470	15.797	3.63297	0.771864	4.70674	2.51709e-06	6.27711e-06	Csrp3	protein_coding	13009	cysteine and glycine-rich protein 3	P50462
ENSMUSG00000030666	9.77478	3.63083	0.993262	3.65546	0.000256724	0.000518793	Calcb	protein_coding	116903	calcitonin-related polypeptide, beta	Q3UW96
ENSMUSG00000029925	4498.2	3.63042	0.155271	23.3811	6.65565e-121	2.70194e-119	Tbxas1	protein_coding	21391	thromboxane A synthase 1, platelet	Q8K320
ENSMUSG00000025017	1603.12	3.62839	0.167448	21.6687	4.04869e-104	1.27564e-102	Pik3ap1	protein_coding	83490	phosphoinositide-3-kinase adaptor protein 1	Q2KHL6
ENSMUSG00000056888	1356.61	3.62709	0.119134	30.4454	1.3773e-203	1.36023e-201	Glipr1	protein_coding	73690	GLI pathogenesis related 1	Q4QQK5
ENSMUSG00000022305	2167.41	3.60538	0.127164	28.3522	7.86767e-177	5.67817e-175	Lrp12	protein_coding	239393	low density lipoprotein-related protein 12	Q8BUJ9
ENSMUSG00000120276	22.4894	3.60196	0.627942	5.73613	9.68638e-09	2.95011e-08	Gm56938	lncRNA
ENSMUSG00000030020	31.0864	3.59869	0.597566	6.02225	1.7201e-09	5.56389e-09	Prickle2	protein_coding	243548	prickle planar cell polarity protein 2	A7YQ68
ENSMUSG00000044201	257.501	3.59609	0.206993	17.373	1.32118e-67	2.36356e-66	Cdc25c	protein_coding	12532	cell division cycle 25C	P48967
ENSMUSG00000029330	22.013	3.59606	0.665217	5.40585	6.45012e-08	1.84846e-07	Cds1	protein_coding	74596	CDP-diacylglycerol synthase 1	P98191
ENSMUSG00000024985	26.8197	3.59463	0.829713	4.33238	1.47508e-05	3.40596e-05	Tcf7l2	protein_coding	21416	transcription factor 7 like 2, T cell specific, HMG box	E9QQ91
ENSMUSG00000065232	64.8064	3.57678	0.439193	8.14397	3.82514e-16	1.82226e-15	Gm22973	snRNA	115488085	predicted gene, 22973
ENSMUSG00000021280	32.3025	3.5716	0.78848	4.52973	5.90603e-06	1.42182e-05	Exoc3l4	protein_coding	74190	exocyst complex component 3-like 4	A0A0R4J0W9
ENSMUSG00000030208	246.637	3.57	0.234118	15.2487	1.67927e-52	2.22079e-51	Emp1	protein_coding	13730	epithelial membrane protein 1	P47801
ENSMUSG00000120245	26.5165	3.56898	0.592905	6.01947	1.74985e-09	5.65579e-09	Gm57256	lncRNA
ENSMUSG00000102246	10.6765	3.56563	0.977539	3.64756	0.000264742	0.000533974	9430037O13Rik	TEC	77285
ENSMUSG00000108210	9.40666	3.56327	0.957748	3.72047	0.000198855	0.000407606	Gm35808	TEC	102639509
ENSMUSG00000004961	11.9937	3.5574	0.824125	4.31658	1.58463e-05	3.65043e-05	Syt5	protein_coding	53420	synaptotagmin V	Q9R0N5
ENSMUSG00000044258	9643.27	3.5557	0.110867	32.0719	1.08601e-225	1.26487e-223	Ctla2a	protein_coding	13024	cytotoxic T lymphocyte-associated protein 2 alpha	A0A286YDF0
ENSMUSG00000049539	2970.25	3.55119	0.335909	10.5719	4.02382e-26	2.81152e-25	H1f1	protein_coding	80838	H1.1 linker histone, cluster member	P43275
ENSMUSG00000073008	849.742	3.54508	0.473112	7.4931	6.72643e-14	2.8628e-13	Gpr174	protein_coding	213439	G protein-coupled receptor 174	Q3U507
ENSMUSG00000099767	8.82889	3.54388	1.03415	3.42684	0.000610644	0.00118644	Gm28884	lncRNA
ENSMUSG00000028185	299.31	3.5336	0.269559	13.1088	2.93107e-39	2.88966e-38	Dnase2b	protein_coding	56629	deoxyribonuclease II beta	Q8C589
ENSMUSG00000069516	1535.13	3.53227	1.08999	3.24065	0.00119258	0.00223037	Lyz2	protein_coding	17105	lysozyme 2	A0A077S2U6
ENSMUSG00000028859	41.6975	3.52468	0.873664	4.03437	5.47491e-05	0.000119135	Csf3r	protein_coding	12986	colony stimulating factor 3 receptor	Q14BI3
ENSMUSG00000059864	69.0004	3.52418	0.371297	9.49154	2.27647e-21	1.34706e-20	Or2y1g	protein_coding	258463	olfactory receptor family 2 subfamily Y member 1G	Q8VFA7
ENSMUSG00000030207	186.427	3.52393	0.251938	13.9873	1.86413e-44	2.06842e-43	Fam234b	protein_coding	74525	family with sequence similarity 234, member B	B2RPZ7
ENSMUSG00000050108	14.4394	3.51866	0.89149	3.94695	7.91543e-05	0.000169682	Bpifc	protein_coding	270757	BPI fold containing family C	Q3V1D7
ENSMUSG00000028378	174.612	3.5159	0.265312	13.252	4.39612e-40	4.43234e-39	Ptgr1	protein_coding	67103	prostaglandin reductase 1	Q3TKT6
ENSMUSG00000001403	647.182	3.51584	0.222234	15.8204	2.24883e-56	3.20492e-55	Ube2c	protein_coding	68612	ubiquitin-conjugating enzyme E2C	A2A4Z0
ENSMUSG00000102278	35.9361	3.51342	0.544141	6.45682	1.06924e-10	3.74401e-10	Gm37145	TEC
ENSMUSG00000049916	116.958	3.51	0.32272	10.8763	1.49503e-27	1.08594e-26	2610318N02Rik	protein_coding	70458	RIKEN cDNA 2610318N02 gene	Q80VT5
ENSMUSG00000032625	28.9202	3.50416	0.787161	4.45164	8.52174e-06	2.01788e-05	Thsd7a	protein_coding	330267	thrombospondin, type I, domain containing 7A	E9Q6P0
ENSMUSG00000043251	167.1	3.5023	0.268734	13.0326	7.98271e-39	7.77911e-38	Exoc3l	protein_coding	277978	exocyst complex component 3-like	Q3T9C8
ENSMUSG00000107106	6.99719	3.49217	1.11908	3.12057	0.00180504	0.00329909	Gm43760	TEC
ENSMUSG00000027533	89.3272	3.48708	0.556627	6.26466	3.73634e-10	1.26401e-09	Fabp5	protein_coding	16592	fatty acid binding protein 5, epidermal	Q05816
ENSMUSG00000046805	299.432	3.48452	1.05426	3.30518	0.000949142	0.0017986	Mpeg1	protein_coding	17476	macrophage expressed gene 1	E9QN37
ENSMUSG00000070570	15.8671	3.48353	0.841337	4.14047	3.46595e-05	7.69765e-05	Slc17a7	protein_coding	72961	solute carrier family 17 (sodium-dependent inorganic phosphate cotransporter), member 7	E9QMT8
ENSMUSG00000030737	1546.24	3.4826	0.157705	22.083	4.60391e-108	1.54574e-106	Slco2b1	protein_coding	101488	solute carrier organic anion transporter family, member 2b1	Q3TQJ3
ENSMUSG00000120876	50.2258	3.47549	0.459444	7.56457	3.89154e-14	1.67313e-13	Gm56941	lncRNA
ENSMUSG00000115275	214.953	3.47217	0.246517	14.0849	4.70302e-45	5.28053e-44	9630050E16Rik	TEC	320168
ENSMUSG00000033880	1428.06	3.47012	0.191515	18.1193	2.24558e-73	4.39437e-72	Lgals3bp	protein_coding	19039	lectin, galactoside-binding, soluble, 3 binding protein	O35649
ENSMUSG00000105699	14.3373	3.45841	0.755511	4.57758	4.70387e-06	1.14317e-05	Gm43703	lncRNA
ENSMUSG00000021965	369.792	3.44295	0.277352	12.4137	2.20311e-35	1.99176e-34	Ska3	protein_coding	219114	spindle and kinetochore associated complex subunit 3	Q149T5
ENSMUSG00000101739	177.876	3.43617	0.280726	12.2403	1.89328e-34	1.67401e-33	Gm5733	unprocessed_pseudogene	435977	MAS-related GPR, member A4 pseudogene
ENSMUSG00000101750	22.6749	3.4352	0.626895	5.47971	4.26023e-08	1.23833e-07	Or2y1f	protein_coding	258462	olfactory receptor family 2 subfamily Y member 1F	Q8VFA6
ENSMUSG00000024579	830.889	3.41931	0.133586	25.5962	1.67969e-144	8.86454e-143	Pcyox1l	protein_coding	240334	prenylcysteine oxidase 1 like	Q8C7K6
ENSMUSG00000022587	19652.7	3.41751	0.0712427	47.97	0	0	Ly6e	protein_coding	17069	lymphocyte antigen 6 family member E	A0A087WNT2
ENSMUSG00000038372	1321.64	3.40831	0.115456	29.5204	1.57765e-191	1.35766e-189	Gmds	protein_coding	218138	GDP-mannose 4, 6-dehydratase	Q8K0C9
ENSMUSG00000044229	233.977	3.40625	0.273058	12.4744	1.02944e-35	9.38216e-35	Nxpe4	protein_coding	244853	neurexophilin and PC-esterase domain family, member 4	Q0VGS9
ENSMUSG00000020090	89.466	3.40258	0.333172	10.2127	1.7395e-24	1.15474e-23	Npffr1	protein_coding	237362	neuropeptide FF receptor 1	E9Q468
ENSMUSG00000115207	158.067	3.39229	0.240792	14.0881	4.49747e-45	5.05681e-44	Gm49132	TEC
ENSMUSG00000102752	102.028	3.38547	0.295736	11.4476	2.41657e-30	1.89819e-29	Gm7694	protein_coding	665574	predicted gene 7694	J3QNH8
ENSMUSG00000007872	332.743	3.38117	0.199068	16.985	1.06013e-64	1.80115e-63	Id3	protein_coding	15903	inhibitor of DNA binding 3	P41133
ENSMUSG00000108053	50.3577	3.37082	0.4829	6.98036	2.94426e-12	1.14017e-11	Gm43890	TEC
ENSMUSG00000028755	5.71602	3.35417	1.18834	2.82256	0.00476425	0.0082395	Cda	protein_coding	72269	cytidine deaminase	P56389
ENSMUSG00000081270	44.5878	3.35258	0.437042	7.67106	1.7058e-14	7.4515e-14	Gm11653	processed_pseudogene	100416048	snurportin 1 pseudogene
ENSMUSG00000045414	582.326	3.35189	0.13355	25.0983	5.18538e-139	2.59854e-137	Dipk2a	protein_coding	68861	divergent protein kinase domain 2A	E9Q9E9
ENSMUSG00000021676	1009.25	3.35164	0.164238	20.4072	1.44231e-92	3.79997e-91	Iqgap2	protein_coding	544963	IQ motif containing GTPase activating protein 2	B9EKK3
ENSMUSG00000056749	181.791	3.35114	0.346838	9.66199	4.37287e-22	2.65072e-21	Nfil3	protein_coding	18030	nuclear factor, interleukin 3, regulated	O08750
ENSMUSG00000027713	9.49937	3.34728	0.980083	3.4153	0.000637112	0.00123503	1810062G17Rik	protein_coding	72282	RIKEN cDNA 1810062G17 gene	G3X8Y2
ENSMUSG00000000126	70.2325	3.34525	0.410009	8.15897	3.37903e-16	1.61292e-15	Wnt9a	protein_coding	216795	wingless-type MMTV integration site family, member 9A	J3JS28
ENSMUSG00000033446	3000.39	3.34294	0.0948936	35.2283	7.38566e-272	1.31294e-269	Lpar6	protein_coding	67168	lysophosphatidic acid receptor 6	A6H6N5
ENSMUSG00000031803	13.7364	3.33731	0.781905	4.26818	1.97078e-05	4.49643e-05	B3gnt3	protein_coding	72297	UDP-GlcNAc:betaGal beta-1,3-N-acetylglucosaminyltransferase 3	Q3UNN7
ENSMUSG00000053113	399.058	3.33634	0.233219	14.3056	2.01843e-46	2.34276e-45	Socs3	protein_coding	12702	suppressor of cytokine signaling 3	O35718
ENSMUSG00000085887	192.156	3.33259	0.221278	15.0606	2.93995e-51	3.80168e-50	Arhgap27os3	lncRNA	653030	Rho GTPase activating protein 27, opposite strand 3
ENSMUSG00000045672	30.1506	3.32999	0.580681	5.73463	9.77255e-09	2.97582e-08	Col27a1	protein_coding	373864	collagen, type XXVII, alpha 1	Q5QNQ9
ENSMUSG00000017756	964.563	3.32477	0.576804	5.76413	8.20815e-09	2.51441e-08	Slc12a7	protein_coding	20499	solute carrier family 12, member 7	B9EIV8
ENSMUSG00000112324	82.2723	3.32117	0.335419	9.90156	4.09844e-23	2.5807e-22	Gm47939	lncRNA	115487386
ENSMUSG00000085873	70.8412	3.32088	0.528162	6.28762	3.22371e-10	1.09585e-09	Ttc39aos1	lncRNA	102635290	Ttc39a opposite strand RNA 1
ENSMUSG00000005148	20.9163	3.31983	0.808351	4.10692	4.00976e-05	8.84378e-05	Klf5	protein_coding	12224	Kruppel-like transcription factor 5	Q9JMI2
ENSMUSG00000087507	10.4175	3.31983	0.891838	3.72246	0.000197293	0.000404599	Gm16141	lncRNA	101055656
ENSMUSG00000034394	1085.57	3.31845	0.189091	17.5495	5.99935e-69	1.09414e-67	Lif	protein_coding	16878	leukemia inhibitory factor	F8WH42
ENSMUSG00000110866	133.591	3.31381	0.266546	12.4324	1.74365e-35	1.58061e-34	Gm48362	lncRNA
ENSMUSG00000048924	9.33391	3.30944	0.92245	3.58766	0.000333658	0.000666605	Ccdc125	protein_coding	76041	coiled-coil domain containing 125	G3UWA1
ENSMUSG00000021579	10.2336	3.30353	0.920526	3.58874	0.000332279	0.000664164	Lrrc14b	protein_coding	432779	leucine rich repeat containing 14B	Q3UJB3
ENSMUSG00000001025	765.291	3.29881	0.19039	17.3266	2.96165e-67	5.26487e-66	S100a6	protein_coding	20200	S100 calcium binding protein A6 (calcyclin)	P14069
ENSMUSG00000030091	1500.05	3.29038	0.100918	32.6044	3.55793e-233	4.58674e-231	Nup210	protein_coding	54563	nucleoporin 210	A0A0R4J1I6
ENSMUSG00000014444	2035.07	3.27512	0.0859225	38.1172	0	0	Piezo1	protein_coding	234839	piezo-type mechanosensitive ion channel component 1	E2JF22
ENSMUSG00000020649	1509.45	3.27134	0.151331	21.6171	1.23977e-103	3.87728e-102	Rrm2	protein_coding	20135	ribonucleotide reductase M2	P11157
ENSMUSG00000037887	25.1395	3.26913	0.763853	4.27979	1.87069e-05	4.28098e-05	Dusp8	protein_coding	18218	dual specificity phosphatase 8	O09112
ENSMUSG00000068744	600.031	3.25784	0.14644	22.247	1.2057e-109	4.18967e-108	Psrc1	protein_coding	56742	proline/serine-rich coiled-coil 1	Q8K4L8
ENSMUSG00000062380	9.37901	3.25655	0.966333	3.37	0.00075167	0.00144565	Tubb3	protein_coding	22152	tubulin, beta 3 class III	Q3U9U3
ENSMUSG00000001588	3926.03	3.25533	0.11868	27.4295	1.22168e-165	7.96591e-164	Acap1	protein_coding	216859	ArfGAP with coiled-coil, ankyrin repeat and PH domains 1	Q3U441
ENSMUSG00000001227	1397.71	3.25271	0.117207	27.7517	1.66128e-169	1.13586e-167	Sema6b	protein_coding	20359	sema domain, transmembrane domain (TM), and cytoplasmic domain, (semaphorin) 6B	O54951
ENSMUSG00000060314	7.95491	3.23466	0.978402	3.30606	0.000946168	0.00179357	Zfp941	protein_coding	407812	zinc finger protein 941	Q6NV92
ENSMUSG00000039013	30.3565	3.23347	0.577801	5.59616	2.19155e-08	6.52175e-08	Siglecf	protein_coding	233186	sialic acid binding Ig-like lectin F	B7ZN64
ENSMUSG00000025170	196.475	3.22995	0.243558	13.2615	3.87074e-40	3.91197e-39	Rab40b	protein_coding	217371	Rab40B, member RAS oncogene family	B1ATT4
ENSMUSG00000021213	3165.71	3.22549	0.0771765	41.7936	0	0	Akr1c13	protein_coding	27384	aldo-keto reductase family 1, member C13	Q54A37
ENSMUSG00000032323	19269.2	3.22503	0.145343	22.1891	4.37952e-109	1.50328e-107	Cyp11a1	protein_coding	13070	cytochrome P450, family 11, subfamily a, polypeptide 1	Q6NV84
ENSMUSG00000053199	4096.78	3.22029	0.156955	20.5173	1.50913e-93	4.0778e-92	Arhgap20	protein_coding	244867	Rho GTPase activating protein 20	D3YUH8
ENSMUSG00000066009	38.4391	3.21996	0.618358	5.20728	1.91633e-07	5.27773e-07	Zfp987	protein_coding	626316	zinc finger protein 987	Q32P14
ENSMUSG00000033577	496.422	3.21788	0.163459	19.6862	2.83015e-86	6.84751e-85	Myo6	protein_coding	17920	myosin VI	B2RWR8
ENSMUSG00000089987	11.8816	3.21489	0.864506	3.71876	0.000200204	0.000410022	Gpx2-ps1	processed_pseudogene	14777
ENSMUSG00000030342	3005.63	3.20947	0.0962601	33.3417	9.609e-244	1.38698e-241	Cd9	protein_coding	12527	CD9 antigen	P40240
ENSMUSG00000030729	3164.96	3.20865	0.0910637	35.2353	5.76609e-272	1.03593e-269	Pgm2l1	protein_coding	70974	phosphoglucomutase 2-like 1	Q8CAA7
ENSMUSG00000109385	114.371	3.20783	0.330064	9.71881	2.50695e-22	1.53175e-21	Gm44518	TEC
ENSMUSG00000114432	900.098	3.20766	0.380317	8.43417	3.33555e-17	1.67801e-16	Gm49391	protein_coding
ENSMUSG00000038642	257.985	3.20533	0.840089	3.81546	0.00013593	0.000283545	Ctss	protein_coding	13040	cathepsin S	F6WR04
ENSMUSG00000029752	626.144	3.20452	0.251497	12.7418	3.46293e-37	3.2635e-36	Asns	protein_coding	27053	asparagine synthetase	Q3TJA1
ENSMUSG00000021614	344.729	3.20132	0.169491	18.8878	1.43674e-79	3.11073e-78	Vcan	protein_coding	13003	versican	E9PYH0
ENSMUSG00000084128	8.34298	3.19891	1.06088	3.01532	0.00256708	0.00460955	Esrp2	protein_coding	77411	epithelial splicing regulatory protein 2	D3Z139
ENSMUSG00000074218	17.6309	3.19797	0.725356	4.40883	1.03931e-05	2.4398e-05	Cox7a1	protein_coding	12865	cytochrome c oxidase subunit 7A1	A0A140LIU4
ENSMUSG00000121166	56.5447	3.19778	0.379843	8.4187	3.80669e-17	1.90877e-16	Gm57322	lncRNA
ENSMUSG00000073002	279.665	3.19729	0.173239	18.4559	4.67475e-76	9.55777e-75	Vamp5	protein_coding	53620	vesicle-associated membrane protein 5	Q5M9K2
ENSMUSG00000005667	919.449	3.19327	0.197459	16.1718	7.97324e-59	1.20764e-57	Mthfd2	protein_coding	17768	methylenetetrahydrofolate dehydrogenase (NAD+ dependent), methenyltetrahydrofolate cyclohydrolase	P18155
ENSMUSG00000106993	82.78	3.18985	0.316563	10.0765	7.01626e-24	4.55033e-23	Gm43417	TEC
ENSMUSG00000025489	48.8122	3.18842	0.404695	7.87859	3.31101e-15	1.5003e-14	Ifitm5	protein_coding	73835	interferon induced transmembrane protein 5	O88728
ENSMUSG00000024011	91.2908	3.18146	0.393634	8.08226	6.35748e-16	2.99401e-15	Pi16	protein_coding	74116	peptidase inhibitor 16	Q148Q6
ENSMUSG00000116380	24.0392	3.18029	0.634587	5.01159	5.39825e-07	1.43252e-06	Gm39556	lncRNA	105243761
ENSMUSG00000020108	3071.49	3.18017	0.132953	23.9195	1.9183e-126	8.30675e-125	Ddit4	protein_coding	74747	DNA-damage-inducible transcript 4	B7ZNP9
ENSMUSG00000035365	363.93	3.17496	0.254484	12.4761	1.00798e-35	9.19155e-35	Parpbp	protein_coding	75317	PARP1 binding protein	A0A0R4J0G5
ENSMUSG00000038604	7308.96	3.17345	0.0824535	38.4877	0	0	Ripor1	protein_coding	75687	RHO family interacting cell polarization regulator 1	G5E8A2
ENSMUSG00000055612	510.367	3.1734	0.170226	18.6423	1.45763e-77	3.05795e-76	Cdca7	protein_coding	66953	cell division cycle associated 7	Q3TIS1
ENSMUSG00000032359	27.8	3.17093	0.968209	3.27505	0.00105645	0.00199078	Ctsh	protein_coding	13036	cathepsin H	P49935
ENSMUSG00000055737	27.7465	3.16824	0.719347	4.40433	1.06113e-05	2.48757e-05	Ghr	protein_coding	14600	growth hormone receptor	P16882
ENSMUSG00000120007	28.6096	3.16818	0.597454	5.3028	1.14042e-07	3.20457e-07	Gm17619	lncRNA	100502923	predicted gene, 17619
ENSMUSG00000032369	4663.11	3.16536	0.0872264	36.289	2.40898e-288	5.02257e-286	Plscr1	protein_coding	22038	phospholipid scramblase 1	O54730
ENSMUSG00000048279	3840.69	3.1648	0.0836892	37.8162	0	0	Sacs	protein_coding	50720	sacsin	E9QNY8
ENSMUSG00000121499	57.0462	3.16316	0.656344	4.81936	1.44019e-06	3.67734e-06	Ly6a2	lncRNA	546643	lymphocyte antigen 6 family member A2	Q3U8E9
ENSMUSG00000086425	14.8308	3.16038	1.11725	2.82872	0.0046735	0.00809332	F730016J06Rik	lncRNA	100504177
ENSMUSG00000028124	3133.62	3.15442	0.13789	22.8764	7.98423e-116	3.05754e-114	Gclm	protein_coding	14630	glutamate-cysteine ligase, modifier subunit	O09172
ENSMUSG00000041064	227.535	3.15345	0.255123	12.3605	4.27534e-35	3.83849e-34	Pif1	protein_coding	208084	PIF1 5'-to-3' DNA helicase	A0A6Q6QXN1
ENSMUSG00000026815	447.648	3.14917	0.163952	19.2079	3.17967e-82	7.24674e-81	Gfi1b	protein_coding	14582	growth factor independent 1B	B7ZNH2
ENSMUSG00000044165	13.3427	3.14886	0.948435	3.32006	0.000899983	0.00171236	Bcl2l15	protein_coding	229672	BCLl2-like 15	A1A5A5
ENSMUSG00000121481	95.2848	3.13716	0.36418	8.61432	7.03549e-18	3.64688e-17	ENSMUSG00000121481	lncRNA
ENSMUSG00000120515	14.9613	3.13699	0.76467	4.10241	4.08869e-05	9.00446e-05	Gm56605	lncRNA
ENSMUSG00000116736	8.58061	3.13113	0.988435	3.16776	0.00153617	0.00283467	Gm49692	lncRNA
ENSMUSG00000017386	47.5142	3.12345	0.403701	7.73704	1.01762e-14	4.50002e-14	Traf4	protein_coding	22032	TNF receptor associated factor 4	Q61382
ENSMUSG00000100009	65.5287	3.11314	0.4479	6.95052	3.63946e-12	1.40039e-11	Gm7967	lncRNA	666182
ENSMUSG00000017716	634.238	3.11065	0.145919	21.3176	7.78902e-101	2.31586e-99	Birc5	protein_coding	11799	baculoviral IAP repeat-containing 5	O70201
ENSMUSG00000030867	886.626	3.1093	0.190681	16.3063	8.90336e-60	1.37945e-58	Plk1	protein_coding	18817	polo like kinase 1	Q07832
ENSMUSG00000001986	36.6237	3.10293	0.55315	5.60957	2.02835e-08	6.05208e-08	Gria3	protein_coding	53623	glutamate receptor, ionotropic, AMPA3 (alpha 3)	A2VDF4
ENSMUSG00000032446	20.6495	3.10267	0.688853	4.50411	6.66507e-06	1.59614e-05	Eomes	protein_coding	13813	eomesodermin	O54839
ENSMUSG00000079685	3571.84	3.08506	0.0808365	38.1642	0	0	Ulbp1	protein_coding	77777	UL16 binding protein 1	Q8HWA3
ENSMUSG00000053580	5800.7	3.07994	0.0717969	42.898	0	0	Tanc2	protein_coding	77097	tetratricopeptide repeat, ankyrin repeat and coiled-coil containing 2	A2A683
ENSMUSG00000031239	108.623	3.07811	0.308112	9.99021	1.6823e-23	1.07332e-22	Itm2a	protein_coding	16431	integral membrane protein 2A	Q3TJP5
ENSMUSG00000114784	12.3077	3.07626	0.785016	3.91872	8.902e-05	0.000189676	Gm47754	lncRNA	115488147	predicted gene, 47754
ENSMUSG00000015437	8146.93	3.07153	0.331637	9.26172	2.01166e-20	1.14746e-19	Gzmb	protein_coding	14939	granzyme B	P04187
ENSMUSG00000059149	263.927	3.0602	0.22787	13.4296	4.05637e-41	4.20013e-40	Mfsd4a	protein_coding	213006	major facilitator superfamily domain containing 4A	E0CX35
ENSMUSG00000035296	14.8027	3.05997	0.884418	3.45987	0.000540428	0.00105573	Sgcg	protein_coding	24053	sarcoglycan, gamma (dystrophin-associated glycoprotein)	P82348
ENSMUSG00000035504	11.3252	3.05917	0.900564	3.39695	0.000681419	0.00131593	Reep6	protein_coding	70335	receptor accessory protein 6	Q9JM62
ENSMUSG00000034156	704.696	3.05773	0.198166	15.4301	1.02662e-53	1.38369e-52	Tspoap1	protein_coding	207777	TSPO associated protein 1	Q5NCP6
ENSMUSG00000045328	1469.38	3.05645	0.124847	24.4815	2.32636e-132	1.0823e-130	Cenpe	protein_coding	229841	centromere protein E	E9QKK1
ENSMUSG00000034883	80.2601	3.0545	0.471149	6.48309	8.98606e-11	3.16489e-10	Lrr1	protein_coding	69706	leucine rich repeat protein 1	D3YY91
ENSMUSG00000041498	1016.32	3.05259	0.136224	22.4086	3.24453e-111	1.15843e-109	Kif14	protein_coding	381293	kinesin family member 14	B2RY84
ENSMUSG00000041431	1019.46	3.04905	0.158801	19.2004	3.66911e-82	8.33968e-81	Ccnb1	protein_coding	268697	cyclin B1	P24860
ENSMUSG00000030187	40.4371	3.04283	0.448619	6.78267	1.17979e-11	4.40219e-11	Klra2	protein_coding	16633	killer cell lectin-like receptor, subfamily A, member 2	A0FK58
ENSMUSG00000032578	2967.4	3.04263	0.0795775	38.2349	0	0	Cish	protein_coding	12700	cytokine inducible SH2-containing protein	Q8C3F4
ENSMUSG00000027326	2170.8	3.04173	0.092729	32.8024	5.45058e-236	7.13562e-234	Knl1	protein_coding	76464	kinetochore scaffold 1	A3KGI4
ENSMUSG00000024665	5590.98	3.0411	0.153038	19.8716	7.17349e-88	1.77894e-86	Fads2	protein_coding	56473	fatty acid desaturase 2	F2WWK6
ENSMUSG00000072568	7149.22	3.03942	0.135902	22.3647	8.67906e-111	3.07924e-109	Lratd2	protein_coding	399603	LRAT domain containing 1	D3YXJ5
ENSMUSG00000049858	2905.59	3.03755	0.0749618	40.5213	0	0	Suox	protein_coding	211389	sulfite oxidase	Q3U3S5
ENSMUSG00000074361	120.035	3.03414	0.270112	11.2329	2.81128e-29	2.14246e-28	C5ar2	protein_coding	319430	complement component 5a receptor 2	B2RQI1
ENSMUSG00000039987	464.235	3.02664	0.150625	20.0938	8.35494e-90	2.12178e-88	Phtf2	protein_coding	68770	putative homeodomain transcription factor 2	A0A0R4J1Q1
ENSMUSG00000012443	2569.77	3.01031	0.112486	26.7616	9.05339e-158	5.38358e-156	Kif11	protein_coding	16551	kinesin family member 11	Q6P9P6
ENSMUSG00000036587	132.362	3.00772	0.410894	7.31994	2.48077e-13	1.02735e-12	Fut7	protein_coding	14347	fucosyltransferase 7	E2D0W5
ENSMUSG00000115219	112.647	2.99726	0.269828	11.108	1.14652e-28	8.59027e-28	Eef1akmt4	protein_coding	110599566	EEF1A lysine methyltransferase 4	P0DPE0
ENSMUSG00000038473	98.0179	2.99435	0.290459	10.309	6.41402e-25	4.32415e-24	Nos1ap	protein_coding	70729	nitric oxide synthase 1 (neuronal) adaptor protein	E9Q7B9
ENSMUSG00000024030	3076.22	2.99003	0.115802	25.8202	5.25829e-147	2.81911e-145	Abcg1	protein_coding	11307	ATP binding cassette subfamily G member 1	Q0VDW9
ENSMUSG00000021176	161.686	2.98287	0.231742	12.8716	6.5081e-38	6.21656e-37	Efcab11	protein_coding	78767	EF-hand calcium binding domain 11	A0A1Y7VKR2
ENSMUSG00000039934	32.8984	2.97788	0.835261	3.56521	0.000363562	0.000724037	Gsap	protein_coding	212167	gamma-secretase activating protein	A0A0G2JF17
ENSMUSG00000023911	28.414	2.97656	0.633353	4.69968	2.60574e-06	6.4886e-06	Flywch2	protein_coding	76917	FLYWCH family member 2	Q8R3N7
ENSMUSG00000044641	17.7226	2.96856	0.729188	4.07105	4.68024e-05	0.000102489	Pard6b	protein_coding	58220	par-6 family cell polarity regulator beta	A2ANX8
ENSMUSG00000042766	155.339	2.96551	0.371792	7.97625	1.5084e-15	6.97152e-15	Trim46	protein_coding	360213	tripartite motif-containing 46	Q3TC52
ENSMUSG00000022385	588.983	2.96433	0.156051	18.996	1.84119e-80	4.05397e-79	Gtse1	protein_coding	29870	G two S phase expressed protein 1	O89015
ENSMUSG00000020897	601.299	2.9602	0.167029	17.7226	2.80459e-70	5.19911e-69	Aurkb	protein_coding	20877	aurora kinase B	O70126
ENSMUSG00000027777	23.48	2.95677	0.720492	4.10382	4.06375e-05	8.9569e-05	Schip1	protein_coding	30953	schwannomin interacting protein 1	P0DPB4
ENSMUSG00000097039	791.849	2.95155	0.127193	23.2053	4.02141e-119	1.59797e-117	Pvt1	lncRNA	19296	Pvt1 oncogene
ENSMUSG00000003863	26.798	2.9514	0.691091	4.27064	1.94915e-05	4.45068e-05	Ppfia3	protein_coding	76787	protein tyrosine phosphatase, receptor type, f polypeptide (PTPRF), interacting protein (liprin), alpha 3	B8QI35
ENSMUSG00000027715	2282.63	2.95095	0.141405	20.8688	1.02854e-96	2.88537e-95	Ccna2	protein_coding	12428	cyclin A2	P51943
ENSMUSG00000046798	177.098	2.94718	0.289143	10.1928	2.13464e-24	1.41151e-23	Cldn12	protein_coding	64945	claudin 12	Q3TM65
ENSMUSG00000042215	175.035	2.94537	0.236743	12.4412	1.56068e-35	1.41551e-34	Bag2	protein_coding	213539	BCL2-associated athanogene 2	Q3UMR7
ENSMUSG00000028678	456.287	2.94475	0.214102	13.754	4.81982e-43	5.19777e-42	Kif2c	protein_coding	73804	kinesin family member 2C	Q3TTL2
ENSMUSG00000031609	229.941	2.94383	0.199077	14.7874	1.76601e-49	2.20595e-48	Sap30	protein_coding	60406	sin3 associated polypeptide	A2RSE9
ENSMUSG00000107722	50.3364	2.93849	0.408642	7.19087	6.43808e-13	2.59986e-12	2900060B14Rik	lncRNA	68204	RIKEN cDNA 2900060B14 gene
ENSMUSG00000032218	886.485	2.93578	0.15426	19.0313	9.39037e-81	2.08116e-79	Ccnb2	protein_coding	12442	cyclin B2	P30276
ENSMUSG00000038811	631.432	2.93197	0.123835	23.6764	6.30926e-124	2.65052e-122	Gngt2	protein_coding	14710	guanine nucleotide binding protein (G protein), gamma transducing activity polypeptide 2	A2A614
ENSMUSG00000026885	38.9332	2.93164	0.550855	5.32198	1.02645e-07	2.89298e-07	Ttll11	protein_coding	74410	tubulin tyrosine ligase-like family, member 11	A4Q9F4
ENSMUSG00000033952	1991.77	2.93151	0.134455	21.8029	2.17623e-105	6.96065e-104	Aspm	protein_coding	12316	abnormal spindle microtubule assembly	A0A0G2JES1
ENSMUSG00000099517	1690.72	2.93093	0.16863	17.3808	1.15302e-67	2.06931e-66	H3c8	protein_coding	97908	H3 clustered histone 8	A1L0V4
ENSMUSG00000002504	24.5825	2.93091	0.546134	5.36665	8.02137e-08	2.2794e-07	Nherf2	protein_coding	65962	NHERF family PDZ scaffold protein 2	Q3TDR3
ENSMUSG00000015950	3051.89	2.92031	0.0908811	32.1333	1.51312e-226	1.79847e-224	Ncf1	protein_coding	17969	neutrophil cytosolic factor 1	F8WH69
ENSMUSG00000027496	489.14	2.91911	0.160722	18.1625	1.0225e-73	2.01966e-72	Aurka	protein_coding	20878	aurora kinase A	O35624
ENSMUSG00000075031	1961.77	2.91907	0.147902	19.7365	1.04704e-86	2.54789e-85	H2bc3	protein_coding	319178	H2B clustered histone 3	A0JLV3
ENSMUSG00000069274	2242.36	2.91863	0.117472	24.8452	2.91294e-136	1.41361e-134	H4c6	protein_coding	319157	H4 clustered histone 6	A0AUM5
ENSMUSG00000078521	68.4287	2.91737	0.365451	7.98293	1.42901e-15	6.61179e-15	Aunip	protein_coding	69885	aurora kinase A and ninein interacting protein	B2RR86
ENSMUSG00000104876	8.93299	2.91594	0.898334	3.24594	0.00117064	0.00219275	Trdc	TR_C_gene	100123473
ENSMUSG00000040084	1166.91	2.91556	0.11821	24.6644	2.58156e-134	1.2281e-132	Bub1b	protein_coding	12236	BUB1B, mitotic checkpoint serine/threonine kinase	A2ARS1
ENSMUSG00000020330	1343.73	2.91482	0.117222	24.8658	1.74577e-136	8.49643e-135	Hmmr	protein_coding	15366	hyaluronan mediated motility receptor (RHAMM)	Q00547
ENSMUSG00000031786	12.3215	2.90981	0.815646	3.56749	0.000360423	0.000717955	Drc7	protein_coding	330830	dynein regulatory complex subunit 7	G3X9B0
ENSMUSG00000055809	201.389	2.90951	0.21836	13.3243	1.67135e-40	1.70137e-39	Dnaaf3	protein_coding	436022	dynein, axonemal assembly factor 3	B2RX55
ENSMUSG00000027306	1349.09	2.90768	0.168243	17.2826	6.35768e-67	1.12193e-65	Nusap1	protein_coding	108907	nucleolar and spindle associated protein 1	Q9ERH4
ENSMUSG00000024014	5206.96	2.90715	0.127609	22.7817	6.96373e-115	2.63685e-113	Pim1	protein_coding	18712	proviral integration site 1	A0A3Q4EGX3
ENSMUSG00000029570	1487.24	2.90647	0.100538	28.9093	9.11589e-184	7.16042e-182	Lfng	protein_coding	16848	LFNG O-fucosylpeptide 3-beta-N-acetylglucosaminyltransferase	B2RRW2
ENSMUSG00000006517	547.487	2.90553	0.162548	17.8749	1.85036e-71	3.48761e-70	Mvd	protein_coding	192156	mevalonate (diphospho) decarboxylase	Q3TCD8
ENSMUSG00000058290	1000.82	2.90429	0.114548	25.3544	8.04078e-142	4.16542e-140	Espl1	protein_coding	105988	extra spindle pole bodies 1, separase	A6H6E1
ENSMUSG00000040204	1270.83	2.90419	0.127784	22.7273	2.4078e-114	9.05632e-113	Pclaf	protein_coding	68026	PCNA clamp associated factor	Q4VAG2
ENSMUSG00000035085	11.018	2.90384	0.841846	3.44937	0.000561902	0.00109552	1700020L24Rik	protein_coding	66330	RIKEN cDNA 1700020L24 gene	A7MCU3
ENSMUSG00000114456	909.426	2.90267	0.176814	16.4166	1.45601e-60	2.27888e-59	H2bc9	protein_coding	319182	H2B clustered histone 9	A0JLV3
ENSMUSG00000032372	81.2837	2.89968	0.316183	9.17089	4.69131e-20	2.64442e-19	Plscr2	protein_coding	18828	phospholipid scramblase 2	O70233
ENSMUSG00000061615	3987.13	2.8967	0.106777	27.1285	4.53833e-162	2.82816e-160	H2ac4	protein_coding	319172	H2A clustered histone 4	A0AUV1
ENSMUSG00000039208	955.339	2.895	0.190507	15.1963	3.74253e-52	4.92626e-51	Metrnl	protein_coding	210029	meteorin, glial cell differentiation regulator-like	Q8R1J2
ENSMUSG00000044092	63.4329	2.88967	0.402429	7.18058	6.94179e-13	2.79592e-12	C130050O18Rik	protein_coding	319772	RIKEN cDNA C130050O18 gene	Q497Y9
ENSMUSG00000026832	3180.96	2.88829	0.0878129	32.8914	2.91467e-237	3.84554e-235	Cytip	protein_coding	227929	cytohesin 1 interacting protein	A2AS77
ENSMUSG00000073802	183.646	2.88806	0.214316	13.4757	2.17398e-41	2.26911e-40	Cdkn2b	protein_coding	12579	cyclin dependent kinase inhibitor 2B	P55271
ENSMUSG00000114279	1139.7	2.88775	0.179036	16.1294	1.58445e-58	2.38273e-57	H2bc14	protein_coding	319186	H2B clustered histone 14	A0JLV3
ENSMUSG00000020689	155.254	2.88604	0.302515	9.54016	1.42607e-21	8.49508e-21	Itgb3	protein_coding	16416	integrin beta 3	O54890
ENSMUSG00000023067	2907.67	2.88342	0.123413	23.364	9.92438e-121	4.01926e-119	Cdkn1a	protein_coding	12575	cyclin dependent kinase inhibitor 1A	P39689
ENSMUSG00000027660	3722.95	2.88324	0.123431	23.3593	1.10992e-120	4.48429e-119	Skil	protein_coding	20482	SKI-like	Q3TB81
ENSMUSG00000039153	201.295	2.88258	0.232399	12.4036	2.49866e-35	2.25534e-34	Runx2	protein_coding	12393	runt related transcription factor 2	E0CY45
ENSMUSG00000032783	242.299	2.88127	0.212194	13.5785	5.37254e-42	5.68137e-41	Troap	protein_coding	78733	trophinin associated protein	B7ZNG4
ENSMUSG00000022636	75.0982	2.88044	0.396548	7.26379	3.76389e-13	1.54059e-12	Alcam	protein_coding	11658	activated leukocyte cell adhesion molecule	E9Q3Q6
ENSMUSG00000021175	458.329	2.88043	0.179663	16.0324	7.58797e-58	1.1182e-56	Cdca7l	protein_coding	217946	cell division cycle associated 7 like	Q922M5
ENSMUSG00000051378	641	2.87976	0.124865	23.0629	1.09096e-117	4.27476e-116	Kif18b	protein_coding	70218	kinesin family member 18B	Q3U0T0
ENSMUSG00000118876	34.5936	2.87824	0.491944	5.85075	4.89352e-09	1.5256e-08	Rnu1b1	snRNA	19844	U1b1 small nuclear RNA
ENSMUSG00000026622	630.332	2.87595	0.169956	16.9218	3.10998e-64	5.23642e-63	Nek2	protein_coding	18005	NIMA (never in mitosis gene a)-related expressed kinase 2	Q6PFG1
ENSMUSG00000031155	537.308	2.87138	0.151196	18.991	2.02314e-80	4.4488e-79	Pim2	protein_coding	18715	proviral integration site 2	A2AER1
ENSMUSG00000044716	235.414	2.86627	0.273317	10.487	9.91638e-26	6.8522e-25	Dok7	protein_coding	231134	docking protein 7	Q18PE0
ENSMUSG00000020142	291.865	2.86512	0.37329	7.67531	1.6502e-14	7.21797e-14	Slc1a4	protein_coding	55963	solute carrier family 1 (glutamate/neutral amino acid transporter), member 4	O35874
ENSMUSG00000036768	1120.02	2.86492	0.107775	26.5823	1.08682e-155	6.30726e-154	Kif15	protein_coding	209737	kinesin family member 15	O35065
ENSMUSG00000054951	19.4256	2.8576	0.76513	3.73478	0.000187877	0.000385993	9130008F23Rik	protein_coding	71583	RIKEN cDNA 9130008F23 gene	Q9D2Z6
ENSMUSG00000015880	1036.88	2.85593	0.135371	21.097	8.46894e-99	2.44485e-97	Ncapg	protein_coding	54392	non-SMC condensin I complex, subunit G	E9PWG6
ENSMUSG00000040447	132.972	2.85467	0.285897	9.98496	1.77377e-23	1.13125e-22	Spns2	protein_coding	216892	SPNS lysolipid transporter 2, sphingosine-1-phosphate	Q3U1F5
ENSMUSG00000027995	52.8046	2.84913	0.791517	3.59958	0.000318738	0.000638458	Tlr2	protein_coding	24088	toll-like receptor 2	G3X8Y8
ENSMUSG00000037628	241.233	2.84819	0.198696	14.3344	1.33374e-46	1.55768e-45	Cdkn3	protein_coding	72391	cyclin dependent kinase inhibitor 3	Q810P3
ENSMUSG00000097755	24.7527	2.83353	0.561941	5.04241	4.59714e-07	1.22707e-06	2010110K18Rik	lncRNA	100503082
ENSMUSG00000027654	190.783	2.83242	0.235069	12.0493	1.95577e-33	1.67151e-32	Fam83d	protein_coding	71878	family with sequence similarity 83, member D	A2AC91
ENSMUSG00000020717	13528.8	2.83145	0.085057	33.2889	5.58751e-243	7.8635e-241	Pecam1	protein_coding	18613	platelet/endothelial cell adhesion molecule 1	B1ARB3
ENSMUSG00000114310	99.4248	2.83114	0.367994	7.69343	1.43245e-14	6.28181e-14	Gm48602	TEC
ENSMUSG00000001930	3647.7	2.82982	0.176759	16.0095	1.09761e-57	1.61327e-56	Vwf	protein_coding	22371	Von Willebrand factor	E9QPU1
ENSMUSG00000023940	472.971	2.8263	0.285482	9.90009	4.15897e-23	2.61784e-22	Sgo1	protein_coding	72415	shugoshin 1	Q3U4K4
ENSMUSG00000036109	581.914	2.82404	0.130816	21.5879	2.33155e-103	7.22482e-102	Mbnl3	protein_coding	171170	muscleblind like splicing factor 3	Q3TJQ3
ENSMUSG00000027298	35.0449	2.82379	0.482911	5.84743	4.99239e-09	1.55556e-08	Tyro3	protein_coding	22174	TYRO3 protein tyrosine kinase 3	Q62121
ENSMUSG00000032231	340.278	2.82134	0.321313	8.78065	1.62538e-18	8.66457e-18	Anxa2	protein_coding	12306	annexin A2	P07356
ENSMUSG00000034853	1518.06	2.81938	0.190416	14.8064	1.33108e-49	1.66884e-48	Acot11	protein_coding	329910	acyl-CoA thioesterase 11	A2AVR6
ENSMUSG00000081058	5499.48	2.81825	0.130684	21.5653	3.80213e-103	1.17172e-101	H3c15	protein_coding	97114	H3 clustered histone 15	A1L0V4
ENSMUSG00000067455	1146.59	2.81393	0.165759	16.9761	1.23459e-64	2.09334e-63	H4c11	protein_coding	319159	H4 clustered histone 11	A0AUM5
ENSMUSG00000003779	1061.33	2.81265	0.151652	18.5467	8.67294e-77	1.78403e-75	Kif20a	protein_coding	19348	kinesin family member 20A	P97329
ENSMUSG00000069310	5072.28	2.81264	0.103509	27.1729	1.35859e-162	8.56115e-161	H3c3	protein_coding	319148	H3 clustered histone 3	A1L0V4
ENSMUSG00000064262	379.116	2.80049	0.153852	18.2024	4.93556e-74	9.80609e-73	Gimap8	protein_coding	243374	GTPase, IMAP family member 8	Q3UZ12
ENSMUSG00000028175	370.604	2.79661	0.179972	15.5391	1.88489e-54	2.5943e-53	Depdc1a	protein_coding	76131	DEP domain containing 1a	A0A2X0SSJ1
ENSMUSG00000037621	53.685	2.79537	0.404638	6.90833	4.90389e-12	1.87453e-11	Atoh8	protein_coding	71093	atonal bHLH transcription factor 8	Q8C1I7
ENSMUSG00000040907	24.8603	2.7953	0.91371	3.05929	0.00221862	0.00401214	Atp1a3	protein_coding	232975	ATPase, Na+/K+ transporting, alpha 3 polypeptide	Q6PIC6
ENSMUSG00000120094	35.1097	2.78874	0.443411	6.28931	3.18889e-10	1.08445e-09	Gm57161	lncRNA
ENSMUSG00000006398	655.396	2.78504	0.199412	13.9663	2.50425e-44	2.77141e-43	Cdc20	protein_coding	107995	cell division cycle 20	Q3TGP1
ENSMUSG00000057132	72.2595	2.78449	0.332088	8.3848	5.08122e-17	2.53303e-16	Rpgrip1	protein_coding	77945	retinitis pigmentosa GTPase regulator interacting protein 1	E9QQ97
ENSMUSG00000026646	133.126	2.78348	0.254682	10.9292	8.35465e-28	6.11853e-27	Suv39h2	protein_coding	64707	suppressor of variegation 3-9 2	A0A0R4J074
ENSMUSG00000025059	413.449	2.78151	0.175656	15.835	1.78487e-56	2.55882e-55	Gk	protein_coding	14933	glycerol kinase	B1ASZ3
ENSMUSG00000025140	111.914	2.7768	0.349988	7.93397	2.1225e-15	9.71402e-15	Pycr1	protein_coding	209027	pyrroline-5-carboxylate reductase 1	Q3UTR5
ENSMUSG00000027883	398.968	2.77561	0.267041	10.3939	2.64196e-25	1.79475e-24	Gpsm2	protein_coding	76123	G-protein signalling modulator 2 (AGS3-like, C. elegans)	Q3UPG3
ENSMUSG00000022034	675.613	2.76943	0.126628	21.8705	4.96328e-106	1.61503e-104	Esco2	protein_coding	71988	establishment of sister chromatid cohesion N-acetyltransferase 2	Q3UMT6
ENSMUSG00000040247	480.245	2.76404	0.150133	18.4106	1.07982e-75	2.19712e-74	Tbc1d10c	protein_coding	108995	TBC1 domain family, member 10c	Q3V3L7
ENSMUSG00000038119	25.0501	2.7605	0.546537	5.0509	4.39734e-07	1.17578e-06	Cdon	protein_coding	57810	cell adhesion molecule-related/down-regulated by oncogenes	E9QKV9
ENSMUSG00000095125	9.15726	2.75961	0.997957	2.76526	0.00568773	0.00972604	Vmn1r198	protein_coding	171254	vomeronasal 1 receptor 198	Q8R263
ENSMUSG00000037979	8.79425	2.75906	0.910875	3.02902	0.0024535	0.00441688	Ccdc92	protein_coding	215707	coiled-coil domain containing 92	Q8VDN4
ENSMUSG00000079553	647.17	2.75831	0.150465	18.3319	4.60184e-75	9.21897e-74	Kifc1	protein_coding	100502766	kinesin family member C1	A0A068BFR6
ENSMUSG00000031442	51.5862	2.75764	0.510223	5.40477	6.48907e-08	1.85867e-07	Mcf2l	protein_coding	17207	mcf.2 transforming sequence-like	E9PY13
ENSMUSG00000026185	19944.7	2.75764	0.0966118	28.5435	3.3851e-179	2.48555e-177	Igfbp5	protein_coding	16011	insulin-like growth factor binding protein 5	Q07079
ENSMUSG00000026779	431.645	2.75707	0.195917	14.0727	5.59171e-45	6.26627e-44	Mastl	protein_coding	67121	microtubule associated serine/threonine kinase-like	A2AQY2
ENSMUSG00000031373	410.731	2.75593	0.143368	19.2228	2.38435e-82	5.44147e-81	Car5b	protein_coding	56078	carbonic anhydrase 5b, mitochondrial	Q8C3J9
ENSMUSG00000054065	231.474	2.75467	0.274408	10.0386	1.0313e-23	6.64504e-23	Pkp3	protein_coding	56460	plakophilin 3	Q9QY23
ENSMUSG00000062007	7.97121	2.75419	0.994114	2.7705	0.00559701	0.00958158	Hsh2d	protein_coding	209488	hematopoietic SH2 domain containing	Q52KL3
ENSMUSG00000028758	9.6111	2.75402	0.877335	3.13908	0.0016948	0.00310835	Kif17	protein_coding	16559	kinesin family member 17	A2AM72
ENSMUSG00000027803	299.538	2.7524	0.193841	14.1993	9.25688e-46	1.05628e-44	Wwtr1	protein_coding	97064	WW domain containing transcription regulator 1	Q9EPK5
ENSMUSG00000058773	3074.8	2.75175	0.133905	20.55	7.69957e-94	2.08716e-92	H1f5	protein_coding	56702	H1.5 linker histone, cluster member	P43276
ENSMUSG00000071713	82214.9	2.74723	0.057394	47.8662	0	0	Csf2rb	protein_coding	12983	colony stimulating factor 2 receptor, beta, low-affinity (granulocyte-macrophage)	P26955
ENSMUSG00000048285	873.467	2.74635	0.112023	24.516	9.97121e-133	4.66465e-131	Frmd6	protein_coding	319710	FERM domain containing 6	Q8BW34
ENSMUSG00000097415	3227.37	2.74524	0.0781297	35.137	1.83793e-270	3.19989e-268	AU020206	lncRNA	108167440	expressed sequence AU020206
ENSMUSG00000054814	705.014	2.74253	0.134365	20.411	1.33394e-92	3.51993e-91	Usp46	protein_coding	69727	ubiquitin specific peptidase 46	P62069
ENSMUSG00000106869	11.7499	2.74239	0.806519	3.40028	0.00067318	0.00130106	Gm42473	TEC
ENSMUSG00000020808	573.23	2.74226	0.207204	13.2346	5.54045e-40	5.55295e-39	Pimreg	protein_coding	109212	PICALM interacting mitotic regulator	Q8BFY7
ENSMUSG00000032289	2190.34	2.74051	0.121622	22.533	1.96995e-112	7.13918e-111	Thsd4	protein_coding	207596	thrombospondin, type I, domain containing 4	Q3UTY6
ENSMUSG00000053007	62.1112	2.73953	0.381061	7.18923	6.51568e-13	2.62931e-12	Creb5	protein_coding	231991	cAMP responsive element binding protein 5	A0A0N4SV71
ENSMUSG00000029245	79.7689	2.73898	0.573404	4.7767	1.78194e-06	4.5131e-06	Epha5	protein_coding	13839	Eph receptor A5	E9PUP9
ENSMUSG00000030677	850.317	2.73253	0.116285	23.4985	4.22414e-122	1.73993e-120	Kif22	protein_coding	110033	kinesin family member 22	O35232
ENSMUSG00000074093	440.053	2.73094	0.143256	19.0634	5.08579e-81	1.1361e-79	Svip	protein_coding	75744	small VCP/p97-interacting protein	Q3UZP4
ENSMUSG00000105827	846.96	2.73062	0.214037	12.7577	2.82522e-37	2.66698e-36	H2bc18	protein_coding	319189	H2B clustered histone 18	A0JLV3
ENSMUSG00000120784	234.911	2.7291	0.229447	11.8942	1.26837e-32	1.06515e-31	Gm56577	lncRNA
ENSMUSG00000069266	1677.32	2.72341	0.148123	18.3862	1.69543e-75	3.43726e-74	H4c2	protein_coding	326620	H4 clustered histone 2	A0AUM5
ENSMUSG00000028718	741.706	2.7226	0.140728	19.3465	2.18126e-83	5.11626e-82	Stil	protein_coding	20460	Scl/Tal1 interrupting locus	A2AD39
ENSMUSG00000031004	13356.6	2.71934	0.0987001	27.5515	4.24249e-167	2.82076e-165	Mki67	protein_coding	17345	antigen identified by monoclonal antibody Ki 67	E9PVX6
ENSMUSG00000062727	2084.59	2.71681	0.113447	23.9478	9.73702e-127	4.23811e-125	H2bc12	protein_coding	319184	H2B clustered histone 12	A0JLV3
ENSMUSG00000113577	14.5696	2.71561	0.774044	3.50834	0.000450921	0.000888686	Gm19238	processed_pseudogene	100418480	phosphoribosylaminoimidazole carboxylase, phosphoribosylaminoribosylaminoimidazole, succinocarboxamide synthetase pseudogene
ENSMUSG00000086655	148.018	2.71125	0.236707	11.454	2.24504e-30	1.76591e-29	C330018A13Rik	lncRNA	320805	RIKEN cDNA C330018A13 gene
ENSMUSG00000012017	205.008	2.71032	0.200024	13.55	7.92395e-42	8.35851e-41	Scarf2	protein_coding	224024	scavenger receptor class F, member 2	P59222
ENSMUSG00000024521	473.092	2.7091	0.175017	15.479	4.80557e-54	6.5396e-53	Pmaip1	protein_coding	58801	phorbol-12-myristate-13-acetate-induced protein 1	Q9JM54
ENSMUSG00000046280	43.6325	2.70646	0.567011	4.77321	1.81312e-06	4.59001e-06	She	protein_coding	214547	src homology 2 domain-containing transforming protein E	Q3TZT0
ENSMUSG00000027322	49.0155	2.7029	0.683282	3.95577	7.629e-05	0.000163792	Siglec1	protein_coding	20612	sialic acid binding Ig-like lectin 1, sialoadhesin	D3YVZ3
ENSMUSG00000022623	73.7412	2.69511	0.4295	6.27499	3.49657e-10	1.18408e-09	Shank3	protein_coding	58234	SH3 and multiple ankyrin repeat domains 3	F8S0X0
ENSMUSG00000037225	2296.74	2.69399	0.0744013	36.2089	4.41342e-287	9.0895e-285	Fgf2	protein_coding	14173	fibroblast growth factor 2	P15655
ENSMUSG00000048327	964.03	2.68906	0.129879	20.7044	3.16124e-95	8.70913e-94	Ckap2l	protein_coding	70466	cytoskeleton associated protein 2-like	Q3U5A3
ENSMUSG00000114267	54.9524	2.68767	0.599734	4.48143	7.41431e-06	1.76754e-05	Gm48600	TEC
ENSMUSG00000069300	1267.42	2.68486	0.19062	14.0849	4.70583e-45	5.28053e-44	H2bc11	protein_coding	319183	H2B clustered histone 11	A0JLV3
ENSMUSG00000026628	105.078	2.68263	0.375307	7.14782	8.81669e-13	3.52167e-12	Atf3	protein_coding	11910	activating transcription factor 3	Q4FJW1
ENSMUSG00000063354	171.198	2.6784	0.22107	12.1156	8.72978e-34	7.54496e-33	Slc39a4	protein_coding	72027	solute carrier family 39 (zinc transporter), member 4	Q3U263
ENSMUSG00000028214	36.5057	2.67771	0.526754	5.08341	3.70717e-07	9.9724e-07	Gem	protein_coding	14579	GTP binding protein overexpressed in skeletal muscle	P55041
ENSMUSG00000030707	7788.66	2.67222	0.0666956	40.0659	0	0	Coro1a	protein_coding	12721	coronin, actin binding protein 1A	O89053
ENSMUSG00000040918	145.029	2.67048	0.26328	10.1431	3.55588e-24	2.33392e-23	Slc19a2	protein_coding	116914	solute carrier family 19 (thiamine transporter), member 2	Q9EQN9
ENSMUSG00000030256	38.911	2.66509	0.512341	5.20178	1.97389e-07	5.42827e-07	Bhlhe41	protein_coding	79362	basic helix-loop-helix family, member e41	D3Z2G6
ENSMUSG00000029102	1819.99	2.6595	0.135517	19.6248	9.49495e-86	2.28746e-84	Hgfac	protein_coding	54426	hepatocyte growth factor activator	Q545J3
ENSMUSG00000107263	18.2295	2.6576	0.652916	4.07036	4.69404e-05	0.000102778	Gm42471	TEC
ENSMUSG00000027469	1669.06	2.6569	0.115272	23.049	1.50691e-117	5.8909e-116	Tpx2	protein_coding	72119	TPX2, microtubule-associated	A2APB8
ENSMUSG00000039470	103.651	2.65297	0.320135	8.28704	1.16099e-16	5.69137e-16	Zdhhc2	protein_coding	70546	zinc finger, DHHC domain containing 2	A0JP44
ENSMUSG00000021569	297.053	2.651	0.167476	15.8291	1.96079e-56	2.80216e-55	Trip13	protein_coding	69716	thyroid hormone receptor interactor 13	A0JNT8
ENSMUSG00000037638	293.367	2.64712	0.271534	9.74877	1.86723e-22	1.1471e-21	Zbtb42	protein_coding	382639	zinc finger and BTB domain containing 42	Q811H0
ENSMUSG00000083465	26.7226	2.64486	0.566347	4.67003	3.01152e-06	7.4409e-06	Gm11652	processed_pseudogene	667737
ENSMUSG00000037725	456.107	2.63996	0.144957	18.2121	4.14065e-74	8.23642e-73	Ckap2	protein_coding	80986	cytoskeleton associated protein 2	A6H5W7
ENSMUSG00000020914	7255.58	2.63659	0.0942533	27.9735	3.4159e-172	2.40365e-170	Top2a	protein_coding	21973	topoisomerase (DNA) II alpha	E9PX08
ENSMUSG00000028843	8219.92	2.63443	0.0788698	33.4022	1.27205e-244	1.85192e-242	Sh3bgrl3	protein_coding	73723	SH3 domain binding glutamic acid-rich protein-like 3	Q91VW3
ENSMUSG00000038943	1961.29	2.63308	0.110309	23.8701	6.26679e-126	2.68613e-124	Prc1	protein_coding	233406	protein regulator of cytokinesis 1	E9QPF0
ENSMUSG00000072082	889.555	2.63298	0.162786	16.1745	7.62993e-59	1.15668e-57	Ccnf	protein_coding	12449	cyclin F	P51944
ENSMUSG00000039748	360.36	2.63268	0.223127	11.7991	3.94701e-32	3.26911e-31	Exo1	protein_coding	26909	exonuclease 1	Q3TLM4
ENSMUSG00000027074	801.975	2.62631	0.168292	15.6057	6.6607e-55	9.22772e-54	Slc43a3	protein_coding	58207	solute carrier family 43, member 3	A2AVZ9
ENSMUSG00000037846	24.5784	2.62614	0.545695	4.81247	1.49074e-06	3.80295e-06	Rtkn2	protein_coding	170799	rhotekin 2	E9QP76
ENSMUSG00000019942	838.979	2.62547	0.15271	17.1925	3.02406e-66	5.26498e-65	Cdk1	protein_coding	12534	cyclin dependent kinase 1	P11440
ENSMUSG00000025278	33554.7	2.62292	0.0902962	29.0479	1.63486e-185	1.30851e-183	Flnb	protein_coding	286940	filamin, beta	E9QNV9
ENSMUSG00000020834	137.835	2.61936	0.22876	11.4502	2.34492e-30	1.84277e-29	Dhrs13	protein_coding	70451	dehydrogenase/reductase 13	B0QZT2
ENSMUSG00000100210	4104.24	2.61746	0.160411	16.3172	7.44665e-60	1.15587e-58	H3c7	protein_coding	260423	H3 clustered histone 7	A1L0V4
ENSMUSG00000026039	684.373	2.61373	0.176122	14.8405	8.021e-50	1.01013e-48	Sgo2a	protein_coding	68549	shugoshin 2A	Q7TSY8
ENSMUSG00000038354	75.3328	2.61321	0.621244	4.20641	2.59455e-05	5.84301e-05	Ankrd35	protein_coding	213121	ankyrin repeat domain 35	A6H648
ENSMUSG00000074227	31.462	2.61257	0.773664	3.37688	0.00073312	0.00141206	Spint2	protein_coding	20733	serine protease inhibitor, Kunitz type 2	Q9D8Q8
ENSMUSG00000037754	556.076	2.61221	0.162559	16.0694	4.18428e-58	6.21496e-57	Ppp1r16b	protein_coding	228852	protein phosphatase 1, regulatory subunit 16B	A2AC90
ENSMUSG00000040722	19.8946	2.60949	0.607812	4.29325	1.7608e-05	4.03863e-05	Scamp5	protein_coding	56807	secretory carrier membrane protein 5	Q9JKD3
ENSMUSG00000061991	1344.36	2.60635	0.11886	21.9279	1.40797e-106	4.6081e-105	H2ac10	protein_coding	319173	H2A clustered histone 10	A0AUV1
ENSMUSG00000045349	106.972	2.60411	0.30201	8.62259	6.54557e-18	3.39501e-17	Sh2d5	protein_coding	230863	SH2 domain containing 5	A2AM67
ENSMUSG00000111065	23.686	2.60256	0.522179	4.98403	6.22721e-07	1.64398e-06	Gm47676	TEC
ENSMUSG00000108389	82.9838	2.60004	0.313888	8.28334	1.19773e-16	5.86807e-16	Gm45206	TEC
ENSMUSG00000023505	651.149	2.59894	0.197099	13.186	1.05679e-39	1.05417e-38	Cdca3	protein_coding	14793	cell division cycle associated 3	D3Z3H6
ENSMUSG00000114431	64.2689	2.59757	0.437693	5.93468	2.94412e-09	9.33363e-09	Gm48601	TEC
ENSMUSG00000026605	2349.37	2.59649	0.165107	15.7261	1.00224e-55	1.41757e-54	Cenpf	protein_coding	108000	centromere protein F	E9Q3P4
ENSMUSG00000027330	605.817	2.59576	0.161781	16.0449	6.20773e-58	9.156e-57	Cdc25b	protein_coding	12531	cell division cycle 25B	Q3TZX9
ENSMUSG00000036526	8380.73	2.59187	0.269824	9.60576	7.56014e-22	4.54039e-21	Card11	protein_coding	108723	caspase recruitment domain family, member 11	Q4VA14
ENSMUSG00000039512	593.682	2.59093	0.212879	12.1709	4.44222e-34	3.87701e-33	Bltp3a	protein_coding	224648	bridge-like lipid transfer protein family member 3A	B2KF50
ENSMUSG00000061462	42.8046	2.59075	0.4648	5.5739	2.49097e-08	7.36604e-08	Obscn	protein_coding	380698	obscurin, cytoskeletal calmodulin and titin-interacting RhoGEF	A2AAJ9
ENSMUSG00000028873	688.503	2.5905	0.165654	15.638	4.01018e-55	5.5924e-54	Cdca8	protein_coding	52276	cell division cycle associated 8	B1ARX0
ENSMUSG00000093726	66.4941	2.58956	0.361647	7.16046	8.0404e-13	3.22226e-12	Gm20667	lncRNA
ENSMUSG00000112026	15.3857	2.58499	0.68213	3.78959	0.000150893	0.000313481	Gm6653	TEC	626115	predicted gene 6653
ENSMUSG00000049932	2680.41	2.58499	0.114437	22.5888	5.58209e-113	2.06281e-111	H2ax	protein_coding	15270	H2A.X variant histone	A0A0N4SV66
ENSMUSG00000042284	15.4215	2.5829	0.928205	2.78268	0.00539123	0.00925087	Itga1	protein_coding	109700	integrin alpha 1	F8VQN5
ENSMUSG00000018362	2666.31	2.5793	0.116132	22.21	2.7506e-109	9.46071e-108	Kpna2	protein_coding	16647	karyopherin subunit alpha 2	P52293
ENSMUSG00000027331	618.207	2.57342	0.154627	16.6427	3.41781e-62	5.52344e-61	Knstrn	protein_coding	51944	kinetochore-localized astrin/SPAG5 binding	Q8K2D9
ENSMUSG00000069309	487.063	2.56951	0.166984	15.3878	1.97691e-53	2.6539e-52	H2ac22	protein_coding	319170	H2A clustered histone 22	A0AUV1
ENSMUSG00000047654	12.5176	2.5691	0.889844	2.88713	0.00388774	0.00680657	Tssk6	protein_coding	83984	testis-specific serine kinase 6	Q5RL09
ENSMUSG00000002308	108.403	2.56693	0.29195	8.79236	1.46448e-18	7.82415e-18	Cd320	protein_coding	54219	CD320 antigen	A0A068BES0
ENSMUSG00000021556	1761.98	2.56686	0.105371	24.3603	4.50766e-131	2.07993e-129	Golm1	protein_coding	105348	golgi membrane protein 1	G3X8U4
ENSMUSG00000051335	4842.38	2.56662	0.121242	21.1695	1.82633e-99	5.30863e-98	Gfod1	protein_coding	328232	glucose-fructose oxidoreductase domain containing 1	B9EI39
ENSMUSG00000004748	115.798	2.5636	0.254689	10.0656	7.83824e-24	5.07368e-23	Mtfp1	protein_coding	67900	mitochondrial fission process 1	Q3TI65
ENSMUSG00000006442	1109.14	2.56294	0.114735	22.3378	1.58638e-110	5.55825e-109	Srm	protein_coding	20810	spermidine synthase	Q543H0
ENSMUSG00000097990	12.3663	2.55493	0.820448	3.11407	0.00184527	0.00336861	Gm19557	lncRNA	100503104	predicted gene, 19557
ENSMUSG00000085282	334.156	2.55295	0.198998	12.829	1.12803e-37	1.07205e-36	Gm15663	lncRNA	327812	predicted gene 15663
ENSMUSG00000030499	26.8434	2.55039	0.85558	2.98089	0.00287409	0.00512163	Kctd15	protein_coding	233107	potassium channel tetramerisation domain containing 15	Q8K0E1
ENSMUSG00000069267	5906.41	2.54949	0.127426	20.0075	4.73439e-89	1.1898e-87	H3c2	protein_coding	319150	H3 clustered histone 2	A1L0V4
ENSMUSG00000036304	67.6422	2.54857	0.352758	7.22471	5.0218e-13	2.03817e-12	Zdhhc23	protein_coding	332175	zinc finger, DHHC domain containing 23	A6H5Y4
ENSMUSG00000032586	223.198	2.54641	0.219083	11.623	3.1477e-31	2.54224e-30	Traip	protein_coding	22036	TRAF-interacting protein	O08854
ENSMUSG00000028671	320.847	2.54547	0.189055	13.4641	2.5425e-41	2.64558e-40	Gale	protein_coding	74246	galactose-4-epimerase, UDP	Q8R059
ENSMUSG00000027379	662.591	2.54202	0.162418	15.6511	3.26766e-55	4.56823e-54	Bub1	protein_coding	12235	BUB1, mitotic checkpoint serine/threonine kinase	A2APR8
ENSMUSG00000028412	104.804	2.54134	0.255316	9.95373	2.42912e-23	1.5376e-22	Slc44a1	protein_coding	100434	solute carrier family 44, member 1	A2AMH3
ENSMUSG00000028044	498.208	2.54106	0.150534	16.8803	6.28127e-64	1.05236e-62	Cks1b	protein_coding	54124	CDC28 protein kinase 1b	P61025
ENSMUSG00000029650	37.9557	2.5365	0.422242	6.00721	1.88742e-09	6.08064e-09	Slc46a3	protein_coding	71706	solute carrier family 46, member 3	Q9DC26
ENSMUSG00000006576	24.7588	2.53425	0.653839	3.87595	0.000106208	0.00022472	Slc4a3	protein_coding	20536	solute carrier family 4 (anion exchanger), member 3	P16283
ENSMUSG00000020176	184.331	2.53061	0.84796	2.98435	0.00284182	0.00506786	Grb10	protein_coding	14783	growth factor receptor bound protein 10	Q5SUW3
ENSMUSG00000028392	122.237	2.52687	0.246977	10.2312	1.43784e-24	9.57121e-24	Bspry	protein_coding	192120	B-box and SPRY domain containing	Q3TU74
ENSMUSG00000000184	25632.4	2.52351	0.0873836	28.8785	2.22108e-183	1.72062e-181	Ccnd2	protein_coding	12444	cyclin D2	P30280
ENSMUSG00000034773	211.481	2.52291	0.276067	9.13875	6.31759e-20	3.54457e-19	Hrob	protein_coding	217216	homologous recombination factor with OB-fold	A2AWS8
ENSMUSG00000052920	1097.13	2.52178	0.207314	12.1641	4.83005e-34	4.20681e-33	Prkg1	protein_coding	19091	protein kinase, cGMP-dependent, type I	P0C605
ENSMUSG00000112944	285.798	2.52069	0.217338	11.598	4.2168e-31	3.3992e-30	Gm48885	TEC
ENSMUSG00000020099	3984.02	2.51857	0.0826797	30.4617	8.377e-204	8.32181e-202	Unc5b	protein_coding	107449	unc-5 netrin receptor B	Q3TYW6
ENSMUSG00000022844	111.652	2.51605	0.314243	8.0067	1.17824e-15	5.47707e-15	Pdia5	protein_coding	72599	protein disulfide isomerase associated 5	Q921X9
ENSMUSG00000060093	3912.1	2.51534	0.126422	19.8964	4.37183e-88	1.08576e-86	H4c1	protein_coding	326619	H4 clustered histone 1	A0AUM5
ENSMUSG00000044469	140.324	2.51249	0.251287	9.99849	1.54738e-23	9.89108e-23	Tnfaip8l1	protein_coding	66443	tumor necrosis factor, alpha-induced protein 8-like 1	Q3U6E5
ENSMUSG00000050936	125.678	2.51076	0.346454	7.24702	4.2604e-13	1.73833e-12	Gm42743	lncRNA
ENSMUSG00000098318	498.339	2.50134	0.191045	13.0929	3.61424e-39	3.54662e-38	Lockd	lncRNA	381822	lncRNA downstream of Cdkn1b
ENSMUSG00000034311	752.953	2.49711	0.213372	11.7031	1.22933e-31	1.0083e-30	Kif4	protein_coding	16571	kinesin family member 4	P33174
ENSMUSG00000069272	893.258	2.49457	0.204705	12.1862	3.68314e-34	3.22451e-33	H2ac8	protein_coding	319166	H2A clustered histone 8	A0AUV1
ENSMUSG00000028337	13724.3	2.48739	0.090552	27.4691	4.1039e-166	2.69676e-164	Coro2a	protein_coding	107684	coronin, actin binding protein 2A	B1AVH4
ENSMUSG00000039126	245.438	2.48025	0.265467	9.34295	9.36828e-21	5.39971e-20	Prune2	protein_coding	353211	prune homolog 2	Q501M3
ENSMUSG00000119844	22.786	2.47915	0.839274	2.95392	0.00313765	0.0055631	n-R5s100	rRNA	100861471	nuclear encoded rRNA 5S 100
ENSMUSG00000036019	2947.83	2.47664	0.0833032	29.7304	3.1106e-194	2.79424e-192	Tmtc2	protein_coding	278279	transmembrane and tetratricopeptide repeat containing 2	B2RRD8
ENSMUSG00000041313	1833.99	2.47661	0.146928	16.8559	9.48773e-64	1.58485e-62	Slc7a1	protein_coding	11987	solute carrier family 7 (cationic amino acid transporter, y+ system), member 1	P30824
ENSMUSG00000032035	1102.31	2.47599	0.121334	20.4064	1.4681e-92	3.86189e-91	Ets1	protein_coding	23871	E26 avian leukemia oncogene 1, 5' domain	E9PWI8
ENSMUSG00000030745	203.345	2.47393	0.212638	11.6344	2.75391e-31	2.23223e-30	Il21r	protein_coding	60504	interleukin 21 receptor	Q3TAI3
ENSMUSG00000021598	2070.68	2.47175	0.105479	23.4336	1.94191e-121	7.9215e-120	Med10	protein_coding	28077	mediator complex subunit 10	Q3U0W8
ENSMUSG00000021892	76.9763	2.47164	0.362185	6.82426	8.83807e-12	3.32422e-11	Sh3bp5	protein_coding	24056	SH3-domain binding protein 5 (BTK-associated)	Q3TTD6
ENSMUSG00000006589	721.443	2.47145	0.111813	22.1034	2.92998e-108	9.87654e-107	Aprt	protein_coding	11821	adenine phosphoribosyl transferase	P08030
ENSMUSG00000028587	103.328	2.47139	0.351122	7.03855	1.94245e-12	7.60938e-12	Orc1	protein_coding	18392	origin recognition complex, subunit 1	A2A8R3
ENSMUSG00000004897	11136.7	2.46579	0.0574299	42.9357	0	0	Hdgf	protein_coding	15191	heparin binding growth factor	E0CXA0
ENSMUSG00000028613	1940.15	2.46245	0.102847	23.9428	1.0985e-126	4.76901e-125	Lrp8	protein_coding	16975	low density lipoprotein receptor-related protein 8, apolipoprotein e receptor	B1AXJ3
ENSMUSG00000035683	369.943	2.45856	0.180662	13.6086	3.55834e-42	3.79137e-41	Melk	protein_coding	17279	maternal embryonic leucine zipper kinase	Q3TJF3
ENSMUSG00000029499	27.8939	2.45851	0.504616	4.87203	1.10458e-06	2.85494e-06	Pxmp2	protein_coding	19301	peroxisomal membrane protein 2	P42925
ENSMUSG00000033644	25.1063	2.45695	0.520971	4.7161	2.4041e-06	6.00599e-06	Piwil2	protein_coding	57746	piwi-like RNA-mediated gene silencing 2	A6H617
ENSMUSG00000038379	339.326	2.45583	0.193298	12.7049	5.55466e-37	5.2115e-36	Ttk	protein_coding	22137	Ttk protein kinase	Q8BY97
ENSMUSG00000042549	36.7722	2.45343	0.440114	5.57454	2.48181e-08	7.34152e-08	Map2k3os	lncRNA	24082	mitogen-activated protein kinase kinase 3, opposite strand
ENSMUSG00000059775	23.9291	2.45302	0.731832	3.35188	0.000802637	0.00153649	Rps26-ps1	transcribed_processed_pseudogene	100042812
ENSMUSG00000041827	17.2384	2.4529	0.682748	3.59268	0.000327292	0.000654583	Oasl1	protein_coding	231655	2'-5' oligoadenylate synthetase-like 1	Q3UBP8
ENSMUSG00000020185	544.663	2.45208	0.222638	11.0137	3.28098e-28	2.42597e-27	E2f7	protein_coding	52679	E2F transcription factor 7	B2RWZ8
ENSMUSG00000024228	420.773	2.44838	0.156765	15.6182	5.47616e-55	7.61164e-54	Nudt12	protein_coding	67993	nudix hydrolase 12	Q3UGL8
ENSMUSG00000001918	2099.3	2.44726	0.104308	23.4619	1.00056e-121	4.11132e-120	Slc1a5	protein_coding	20514	solute carrier family 1 (neutral amino acid transporter), member 5	Q3UFR4
ENSMUSG00000064288	931.544	2.44582	0.192149	12.7287	4.09348e-37	3.85344e-36	H4c12	protein_coding	319160	H4 clustered histone 12	A0AUM5
ENSMUSG00000025746	1240.75	2.44572	0.11183	21.8699	5.03065e-106	1.6338e-104	Il6	protein_coding	16193	interleukin 6	A0A0G2JGF4
ENSMUSG00000101609	6224.23	2.44539	0.0726669	33.6521	2.90549e-248	4.38107e-246	Kcnq1ot1	lncRNA	63830	KCNQ1 overlapping transcript 1
ENSMUSG00000121493	22.1125	2.44488	0.538461	4.5405	5.61207e-06	1.35415e-05	Cyp4f41-ps	lncRNA	77875	cytochrome P450, family 4, subfamily f, polypeptide 41 pseudogene
ENSMUSG00000060181	125.678	2.4435	0.243914	10.0179	1.27184e-23	8.16996e-23	Slc35e3	protein_coding	215436	solute carrier family 35, member E3	Q6PGC7
ENSMUSG00000039055	181.825	2.44047	0.259275	9.41268	4.83647e-21	2.81261e-20	Eme1	protein_coding	268465	essential meiotic structure-specific endonuclease 1	Q8BJW7
ENSMUSG00000085156	680.416	2.43984	0.131789	18.5133	1.61429e-76	3.30852e-75	Snhg15	lncRNA	100041286	small nucleolar RNA host gene 15
ENSMUSG00000022322	470.195	2.43628	0.141327	17.2386	1.36202e-66	2.38608e-65	Shcbp1	protein_coding	20419	Shc SH2-domain binding protein 1	Q3UED9
ENSMUSG00000022657	464.796	2.43174	0.241622	10.0642	7.94955e-24	5.14179e-23	Cd96	protein_coding	84544	CD96 antigen	Q3U0X8
ENSMUSG00000034792	1095.32	2.42898	0.0891733	27.2389	2.24825e-163	1.43277e-161	Gna15	protein_coding	14676	guanine nucleotide binding protein, alpha 15	P30678
ENSMUSG00000034187	5406.97	2.428	0.0684013	35.4963	5.59859e-276	1.039e-273	Nsf	protein_coding	18195	N-ethylmaleimide sensitive fusion protein	A2A646
ENSMUSG00000023473	27.0952	2.42767	0.868087	2.79657	0.00516483	0.00888949	Celsr3	protein_coding	107934	cadherin, EGF LAG seven-pass G-type receptor 3	A0A076N9U7
ENSMUSG00000026121	1682.18	2.42452	0.0991039	24.4644	3.53237e-132	1.63437e-130	Sema4c	protein_coding	20353	sema domain, immunoglobulin domain (Ig), transmembrane domain (TM) and short cytoplasmic domain, (semaphorin) 4C	Q64151
ENSMUSG00000108436	150.994	2.42438	0.288401	8.40628	4.2323e-17	2.11841e-16	Gm44851	lncRNA	115486493	predicted gene 44851
ENSMUSG00000001517	1399.97	2.42422	0.17432	13.9067	5.76748e-44	6.3371e-43	Foxm1	protein_coding	14235	forkhead box M1	Q6P1H7
ENSMUSG00000022768	34.9336	2.42316	0.569096	4.25791	2.0635e-05	4.69844e-05	Ccdc116	protein_coding	76872	coiled-coil domain containing 116	Q6PFY7
ENSMUSG00000021733	2003.37	2.42299	0.0995345	24.3432	6.83877e-131	3.14695e-129	Slc4a7	protein_coding	218756	solute carrier family 4, sodium bicarbonate cotransporter, member 7	F8VQC9
ENSMUSG00000094932	112.867	2.4215	0.294724	8.21615	2.10137e-16	1.0151e-15	Gm2007	protein_coding	102639653	predicted gene 2007	A2ART4
ENSMUSG00000024098	3173.19	2.42118	0.0846448	28.604	5.99777e-180	4.46213e-178	Twsg1	protein_coding	65960	twisted gastrulation BMP signaling modulator 1	Q8CCB1
ENSMUSG00000062825	44003.8	2.42034	0.145854	16.5943	7.66713e-62	1.23082e-60	Actg1	protein_coding	11465	actin, gamma, cytoplasmic 1	E9Q1F2
ENSMUSG00000015027	351.194	2.41845	0.149858	16.1382	1.3743e-58	2.06856e-57	Galns	protein_coding	50917	galactosamine (N-acetyl)-6-sulfatase	Q8CC47
ENSMUSG00000037313	909.989	2.41791	0.118119	20.47	3.98454e-93	1.06305e-91	Tacc3	protein_coding	21335	transforming, acidic coiled-coil containing protein 3	Q6NV52
ENSMUSG00000103313	52.227	2.41749	0.394976	6.12061	9.32181e-10	3.06337e-09	Gm38357	TEC
ENSMUSG00000000223	19.306	2.417	0.612421	3.94663	7.92587e-05	0.000169863	Drp2	protein_coding	13497	dystrophin related protein 2	Q3TZ53
ENSMUSG00000024776	115.169	2.41656	0.248731	9.71556	2.58813e-22	1.5802e-21	Stambpl1	protein_coding	76630	STAM binding protein like 1	Q76LY0
ENSMUSG00000026384	1466.46	2.41567	0.166359	14.5208	8.94907e-48	1.07338e-46	Ptpn4	protein_coding	19258	protein tyrosine phosphatase, non-receptor type 4	G5E8E7
ENSMUSG00000070284	1288.24	2.41439	0.15294	15.7865	3.85085e-56	5.46957e-55	Gmppb	protein_coding	331026	GDP-mannose pyrophosphorylase B	Q8BTZ7
ENSMUSG00000051235	386.212	2.40873	0.156131	15.4277	1.06646e-53	1.43624e-52	Gen1	protein_coding	209334	GEN1, Holliday junction 5' flap endonuclease	A0A1W2P6M6
ENSMUSG00000040952	8035.67	2.40802	0.0627561	38.3711	0	0	Rps19	protein_coding	20085	ribosomal protein S19	Q5M9J4
ENSMUSG00000121491	132.818	2.40716	0.285987	8.41702	3.8618e-17	1.93583e-16	2700099C18Rik	lncRNA	77022	NDC80 homolog, kinetochore complex component pseudogene
ENSMUSG00000000088	1971.84	2.40465	0.0792057	30.3596	1.87536e-202	1.8307e-200	Cox5a	protein_coding	12858	cytochrome c oxidase subunit 5A	P12787
ENSMUSG00000036223	175.909	2.40434	0.307364	7.82244	5.18073e-15	2.32754e-14	Ska1	protein_coding	66468	spindle and kinetochore associated complex subunit 1	A0A0R4J0M5
ENSMUSG00000074802	2675.5	2.40322	0.0958147	25.082	7.81888e-139	3.89514e-137	Gas2l3	protein_coding	237436	growth arrest-specific 2 like 3	A0A0R4J1A6
ENSMUSG00000048007	227.006	2.39802	0.197918	12.1163	8.66e-34	7.49232e-33	Timm8a1	protein_coding	30058	translocase of inner mitochondrial membrane 8A1	Q542E5
ENSMUSG00000036902	125.548	2.39752	0.263089	9.11297	8.01567e-20	4.47469e-19	Neto2	protein_coding	74513	neuropilin (NRP) and tolloid (TLL)-like 2	Q8BNJ6
ENSMUSG00000118698	4258.36	2.39677	0.263717	9.08839	1.00513e-19	5.57825e-19	Gm25890	snRNA	115489767	predicted gene, 25890
ENSMUSG00000046179	1428.29	2.3964	0.171838	13.9457	3.34338e-44	3.69281e-43	E2f8	protein_coding	108961	E2F transcription factor 8	Q3U4W2
ENSMUSG00000029673	727.675	2.39621	0.206115	11.6256	3.05447e-31	2.46931e-30	Auts2	protein_coding	319974	autism susceptibility candidate 2	A0A087WPF7
ENSMUSG00000029516	1577.64	2.3872	0.188883	12.6385	1.29451e-36	1.20251e-35	Cit	protein_coding	12704	citron	E9QL53
ENSMUSG00000046591	622.245	2.38569	0.131761	18.1062	2.84776e-73	5.55345e-72	Ticrr	protein_coding	77011	TOPBP1-interacting checkpoint and replication regulator	B2RY55
ENSMUSG00000024525	314.147	2.38229	0.270833	8.79617	1.41568e-18	7.56822e-18	Impa2	protein_coding	114663	inositol monophosphatase 2	Q3TAU6
ENSMUSG00000022797	1714.84	2.37732	0.126224	18.8342	3.96228e-79	8.5242e-78	Tfrc	protein_coding	22042	transferrin receptor	Q542D9
ENSMUSG00000110426	41.8724	2.37508	0.422539	5.62098	1.89878e-08	5.6745e-08	Gm45757	TEC
ENSMUSG00000025747	2410.34	2.37234	0.106382	22.3003	3.67421e-110	1.28468e-108	Tyms	protein_coding	22171	thymidylate synthase	P07607
ENSMUSG00000027684	930.315	2.36774	0.121285	19.5221	7.12852e-85	1.70037e-83	Mecom	protein_coding	14013	MDS1 and EVI1 complex locus	G3UWT0
ENSMUSG00000029638	3884.65	2.36764	0.11429	20.716	2.48509e-95	6.86878e-94	Glcci1	protein_coding	170772	glucocorticoid induced transcript 1	A0A0R4J1Z9
ENSMUSG00000049608	266.312	2.36515	0.186589	12.6757	8.05917e-37	7.51951e-36	Gpr55	protein_coding	227326	G protein-coupled receptor 55	Q14BV9
ENSMUSG00000084883	22.839	2.36377	0.720095	3.28258	0.00102863	0.00194051	Ccdc85c	protein_coding	668158	coiled-coil domain containing 85C	E9Q6B2
ENSMUSG00000112512	57.3873	2.36369	0.404438	5.84439	5.08435e-09	1.58305e-08	Gm48203	TEC
ENSMUSG00000036368	201.469	2.36358	0.228251	10.3552	3.96479e-25	2.6869e-24	Rmdn2	protein_coding	381110	regulator of microtubule dynamics 2	A9UN02
ENSMUSG00000120257	23.6892	2.36262	0.522445	4.52222	6.1193e-06	1.47044e-05	Gm34894	lncRNA	102638298
ENSMUSG00000059743	2559.44	2.36243	0.124026	19.0479	6.83622e-81	1.51908e-79	Fdps	protein_coding	110196	farnesyl diphosphate synthetase	Q3TMB3
ENSMUSG00000002055	641.903	2.36194	0.148173	15.9404	3.32082e-57	4.83465e-56	Spag5	protein_coding	54141	sperm associated antigen 5	B1AQC8
ENSMUSG00000006378	216.203	2.36159	0.23953	9.85928	6.24977e-23	3.90911e-22	Gcat	protein_coding	26912	glycine C-acetyltransferase (2-amino-3-ketobutyrate-coenzyme A ligase)	E9PWY6
ENSMUSG00000020493	1059.63	2.36072	0.143308	16.4731	5.73018e-61	9.04404e-60	Prr11	protein_coding	270906	proline rich 11	B2KGQ3
ENSMUSG00000102841	65.6483	2.35811	0.356281	6.61869	3.62398e-11	1.31053e-10	Gm38036	TEC
ENSMUSG00000080440	20.5275	2.3569	0.56449	4.17528	2.97625e-05	6.65558e-05	Gm25848	snoRNA	115488713	predicted gene, 25848
ENSMUSG00000038034	811.198	2.35507	0.158707	14.8391	8.19055e-50	1.03071e-48	Igsf8	protein_coding	140559	immunoglobulin superfamily, member 8	A0A0R4J117
ENSMUSG00000040274	20029.8	2.35214	0.140328	16.7617	4.65236e-63	7.6578e-62	Cdk6	protein_coding	12571	cyclin dependent kinase 6	Q0VBK8
ENSMUSG00000072980	130.711	2.35122	0.244083	9.63287	5.8082e-22	3.49693e-21	Oip5	protein_coding	70645	Opa interacting protein 5	A2AQ14
ENSMUSG00000028289	16.0933	2.35037	0.712724	3.29773	0.000974712	0.00184416	Epha7	protein_coding	13841	Eph receptor A7	Q8CC52
ENSMUSG00000054191	14.3408	2.34876	0.664232	3.53606	0.000406144	0.000804286	Klf1	protein_coding	16596	Kruppel-like transcription factor 1 (erythroid)	E9QNP6
ENSMUSG00000025362	10359.4	2.34337	0.0615887	38.0487	0	0	Rps26	protein_coding	27370	ribosomal protein S26	P62855
ENSMUSG00000023150	16717.1	2.33973	0.0588439	39.7617	0	0	Ivns1abp	protein_coding	117198	influenza virus NS1A binding protein	Q920Q8
ENSMUSG00000094777	5183.37	2.33934	0.276415	8.46315	2.60249e-17	1.31629e-16	H2ac24	protein_coding	319171	H2A clustered histone 24	A0AUV1
ENSMUSG00000026814	67.976	2.33934	0.421362	5.55185	2.82655e-08	8.32053e-08	Eng	protein_coding	13805	endoglin	E9Q5I7
ENSMUSG00000117694	20.1703	2.33793	0.673509	3.47127	0.000518003	0.00101426	Snhg4	protein_coding	100503380
ENSMUSG00000108714	19.3822	2.3379	0.61499	3.80153	0.000143808	0.00029935	Gm21057	lncRNA	100859962	predicted gene, 21057
ENSMUSG00000032860	18.2935	2.33717	0.630564	3.70648	0.000210162	0.000429063	P2ry2	protein_coding	18442	purinergic receptor P2Y, G-protein coupled 2	A0A0R4J289
ENSMUSG00000040147	2613.4	2.33573	0.16565	14.1004	3.77646e-45	4.26031e-44	Maob	protein_coding	109731	monoamine oxidase B	Q14CG9
ENSMUSG00000019992	126.258	2.33262	0.23464	9.94127	2.75302e-23	1.74066e-22	Mtfr2	protein_coding	71804	mitochondrial fission regulator 2	E9PX02
ENSMUSG00000021831	19816.9	2.3324	0.117519	19.847	1.16927e-87	2.89115e-86	Ero1a	protein_coding	50527	endoplasmic reticulum oxidoreductase 1 alpha	Q4FJZ3
ENSMUSG00000001348	12.9582	2.32716	0.690244	3.3715	0.000747603	0.00143831	Acp5	protein_coding	11433	acid phosphatase 5, tartrate resistant	Q05117
ENSMUSG00000050545	27.3847	2.32636	0.613699	3.79072	0.00015021	0.000312177	Fam228b	protein_coding	207921	family with sequence similarity 228, member B	Q497Q6
ENSMUSG00000069301	1699.11	2.32319	0.320575	7.24694	4.26292e-13	1.73894e-12	H2ac11	protein_coding	319167	H2A clustered histone 11	A0AUV1
ENSMUSG00000047250	4801.22	2.32277	0.113386	20.4855	2.90179e-93	7.77864e-92	Ptgs1	protein_coding	19224	prostaglandin-endoperoxide synthase 1	P22437
ENSMUSG00000035509	251.158	2.31774	0.27202	8.52049	1.58883e-17	8.10641e-17	Fbxl21	protein_coding	213311	F-box and leucine-rich repeat protein 21	G3X9Y3
ENSMUSG00000028716	303.368	2.31659	0.22851	10.1378	3.75409e-24	2.46306e-23	Pdzk1ip1	protein_coding	67182	PDZK1 interacting protein 1	G3UW41
ENSMUSG00000030346	352.275	2.31656	0.211643	10.9456	6.97568e-28	5.11752e-27	Rad51ap1	protein_coding	19362	RAD51 associated protein 1	A0A0R4J1H1
ENSMUSG00000018932	2507.62	2.31248	0.0950371	24.3324	8.89892e-131	4.08383e-129	Map2k3	protein_coding	26397	mitogen-activated protein kinase kinase 3	O09110
ENSMUSG00000018983	279.294	2.31147	0.248523	9.30081	1.39374e-20	7.9951e-20	E2f2	protein_coding	242705	E2F transcription factor 2	Q3TZQ9
ENSMUSG00000050335	2920.68	2.31106	0.131928	17.5176	1.05141e-68	1.91338e-67	Lgals3	protein_coding	16854	lectin, galactose binding, soluble 3	P16110
ENSMUSG00000111069	15.5122	2.30375	0.691506	3.33149	0.000863813	0.00164632	Gm48646	lncRNA
ENSMUSG00000024791	289.712	2.29793	0.162139	14.1726	1.35362e-45	1.53835e-44	Cdca5	protein_coding	67849	cell division cycle associated 5	Q78HI6
ENSMUSG00000031821	210.091	2.29699	0.215194	10.674	1.3465e-26	9.53049e-26	Gins2	protein_coding	272551	GINS complex subunit 2	Q8BMT2
ENSMUSG00000022769	1265.43	2.2936	0.119148	19.2501	1.40989e-82	3.23069e-81	Sdf2l1	protein_coding	64136	stromal cell-derived factor 2-like 1	Q9ESP1
ENSMUSG00000074578	390.03	2.29325	0.153308	14.9584	1.37192e-50	1.74072e-49	Zfas1	lncRNA	68949	zinc finger, NFX1-type containing 1, antisense RNA 1
ENSMUSG00000101355	1087.97	2.29282	0.188906	12.1374	6.69421e-34	5.80945e-33	H3c10	protein_coding	319152	H3 clustered histone 10	A1L0V4
ENSMUSG00000028572	107.981	2.29258	0.402317	5.69844	1.20909e-08	3.65867e-08	Hook1	protein_coding	77963	hook microtubule tethering protein 1	Q8BIL5
ENSMUSG00000092203	328.511	2.28832	0.15202	15.0528	3.30846e-51	4.2684e-50	1110038B12Rik	lncRNA	68763	RIKEN cDNA 1110038B12 gene
ENSMUSG00000035473	1110.04	2.28769	0.0906239	25.2437	1.3273e-140	6.75165e-139	Galm	protein_coding	319625	galactose mutarotase	Q3TSZ4
ENSMUSG00000039396	822.429	2.28763	0.134858	16.9633	1.53582e-64	2.6015e-63	Neil3	protein_coding	234258	nei like 3 (E. coli)	Q4ADY6
ENSMUSG00000113128	16.3705	2.28485	0.624237	3.66023	0.000251987	0.000509709	Gm47813	TEC
ENSMUSG00000026683	683.037	2.28481	0.180294	12.6727	8.38084e-37	7.81533e-36	Nuf2	protein_coding	66977	NUF2, NDC80 kinetochore complex component	Q8BTK7
ENSMUSG00000001228	2423.07	2.28148	0.113011	20.1881	1.24588e-90	3.20738e-89	Uhrf1	protein_coding	18140	ubiquitin-like, containing PHD and RING finger domains, 1	Q3U9D7
ENSMUSG00000010406	422.328	2.28146	0.13419	17.0017	7.98198e-65	1.36299e-63	Mrpl52	protein_coding	68836	mitochondrial ribosomal protein L52	Q6PAU6
ENSMUSG00000028893	1464.41	2.2814	0.167822	13.5941	4.34064e-42	4.61326e-41	Sesn2	protein_coding	230784	sestrin 2	P58043
ENSMUSG00000019849	2034.67	2.28047	0.0795133	28.6804	6.70373e-181	5.09967e-179	Prep	protein_coding	19072	prolyl endopeptidase	Q3TCS0
ENSMUSG00000059895	2099.53	2.28038	0.0941438	24.2223	1.2953e-129	5.86463e-128	Ptp4a3	protein_coding	19245	protein tyrosine phosphatase 4a3	O70275
ENSMUSG00000104391	10.0844	2.27423	0.788445	2.88444	0.00392106	0.00686135	Gm37960	TEC
ENSMUSG00000027111	1773.48	2.27292	0.129921	17.4947	1.5729e-68	2.85013e-67	Itga6	protein_coding	16403	integrin alpha 6	A2AU04
ENSMUSG00000027901	64.3305	2.26539	0.322509	7.02426	2.15198e-12	8.41264e-12	Dennd2d	protein_coding	72121	DENN domain containing 2D	Q3U028
ENSMUSG00000030559	3420.37	2.26496	0.0980819	23.0926	5.49824e-118	2.16444e-116	Rab38	protein_coding	72433	RAB38, member RAS oncogene family	Q5FW76
ENSMUSG00000069910	205.509	2.26488	0.194088	11.6693	1.82894e-31	1.49141e-30	Spdl1	protein_coding	70385	spindle apparatus coiled-coil protein 1	Q5DY45
ENSMUSG00000022504	11.3107	2.26437	0.777017	2.91418	0.00356624	0.00627644	Ciita	protein_coding	12265	class II transactivator	Q3UNW8
ENSMUSG00000026688	120.029	2.26013	0.239815	9.42449	4.32214e-21	2.51871e-20	Mgst3	protein_coding	66447	microsomal glutathione S-transferase 3	Q3UXC5
ENSMUSG00000069265	2376.68	2.25951	0.323428	6.98612	2.82594e-12	1.09611e-11	H3c1	protein_coding	360198	H3 clustered histone 1	A1L0V4
ENSMUSG00000063193	1276.92	2.25786	0.106163	21.2678	2.25422e-100	6.67882e-99	Cd300lb	protein_coding	217304	CD300 molecule like family member B	Q3B7Y7
ENSMUSG00000041774	168.862	2.25708	0.257652	8.76016	1.94966e-18	1.0354e-17	Ydjc	protein_coding	69101	YdjC homolog (bacterial)	Q14BV6
ENSMUSG00000060639	407.087	2.24901	0.482963	4.65669	3.21336e-06	7.92107e-06	H4c9	protein_coding	319158	H4 clustered histone 9	A0AUM5
ENSMUSG00000003355	50.1799	2.24828	0.375348	5.98984	2.10051e-09	6.73887e-09	Fkbp11	protein_coding	66120	FK506 binding protein 11	Q9CRE4
ENSMUSG00000047534	680.061	2.24817	0.191119	11.7632	6.03768e-32	4.98116e-31	Mis18bp1	protein_coding	217653	MIS18 binding protein 1	Q571G6
ENSMUSG00000062866	17.7052	2.24791	0.74732	3.00796	0.00263004	0.00471408	Phactr2	protein_coding	215789	phosphatase and actin regulator 2	A3KGD2
ENSMUSG00000041842	113.6	2.24721	0.284132	7.90904	2.5939e-15	1.18207e-14	Fhdc1	protein_coding	229474	FH2 domain containing 1	B9EHC4
ENSMUSG00000037474	1033.06	2.24637	0.129136	17.3954	8.94738e-68	1.60748e-66	Dtl	protein_coding	76843	denticleless E3 ubiquitin protein ligase	Q3TLR7
ENSMUSG00000082082	10.539	2.24344	0.767414	2.92337	0.00346261	0.00610275	Gm13230	transcribed_unprocessed_pseudogene
ENSMUSG00000019699	329.225	2.2369	0.161126	13.883	8.03202e-44	8.80238e-43	Akt3	protein_coding	23797	thymoma viral proto-oncogene 3	Q6NXW0
ENSMUSG00000049422	55.1299	2.23333	0.392608	5.68844	1.28202e-08	3.87175e-08	Chchd10	protein_coding	103172	coiled-coil-helix-coiled-coil-helix domain containing 10	Q7TNL9
ENSMUSG00000026131	135.34	2.23239	0.344056	6.48847	8.67112e-11	3.05524e-10	Dst	protein_coding	13518	dystonin	S4R1P5
ENSMUSG00000112808	710.554	2.23201	0.168873	13.2171	6.99177e-40	6.99509e-39	Gm4739	processed_pseudogene	15352
ENSMUSG00000032593	386.298	2.23129	0.148879	14.9873	8.88916e-51	1.13298e-49	Amigo3	protein_coding	320844	adhesion molecule with Ig like domain 3	Q6ZPH1
ENSMUSG00000055184	103.352	2.2294	0.263178	8.47108	2.43125e-17	1.23189e-16	Fam72a	protein_coding	108900	family with sequence similarity 72, member A	B2RR49
ENSMUSG00000005233	479.714	2.22705	0.157542	14.1362	2.27209e-45	2.57178e-44	Spc25	protein_coding	66442	SPC25, NDC80 kinetochore complex component, homolog (S. cerevisiae)	A2AUT4
ENSMUSG00000027699	1391.15	2.22543	0.0984261	22.6101	3.4437e-113	1.27818e-111	Ect2	protein_coding	13605	ect2 oncogene	A0A2X0SFE3
ENSMUSG00000036672	552.194	2.22454	0.117472	18.9367	5.6816e-80	1.23967e-78	Cenpt	protein_coding	320394	centromere protein T	Q3TJM4
ENSMUSG00000120938	58.5596	2.22396	0.336474	6.60961	3.85338e-11	1.38992e-10	Gm56853	lncRNA
ENSMUSG00000036617	174.786	2.21961	0.269512	8.23565	1.78586e-16	8.66407e-16	Etl4	protein_coding	208618	enhancer trap locus 4	E9QAU4
ENSMUSG00000113119	27.0046	2.21406	0.49674	4.45719	8.30426e-06	1.9697e-05	Gm48883	TEC
ENSMUSG00000120992	6628.41	2.21329	0.457458	4.83823	1.30999e-06	3.35809e-06	D17H6S56E-5	lncRNA	110956	DNA segment, Chr 17, human D6S56E 5	P97406
ENSMUSG00000068101	111.675	2.20966	0.328079	6.73514	1.63767e-11	6.05449e-11	Cenpm	protein_coding	66570	centromere protein M	Q9CQA0
ENSMUSG00000069302	1905.72	2.20808	0.385648	5.72564	1.03045e-08	3.13327e-08	H2ac12	protein_coding	319168	H2A clustered histone 12	A0AUV1
ENSMUSG00000023031	71.0677	2.20721	0.316837	6.96641	3.2514e-12	1.25738e-11	Cela1	protein_coding	109901	chymotrypsin-like elastase family, member 1	Q91X79
ENSMUSG00000106037	318.816	2.20606	0.271796	8.11663	4.79298e-16	2.26733e-15	Gm4332	processed_pseudogene	100043278	ribosomal protein S20 pseudogene
ENSMUSG00000112571	85.4369	2.20525	0.399228	5.52379	3.31768e-08	9.71376e-08	Gm48207	TEC
ENSMUSG00000020227	493.504	2.20478	0.168738	13.0663	5.12957e-39	5.01611e-38	Irak3	protein_coding	73914	interleukin-1 receptor-associated kinase 3	D3Z007
ENSMUSG00000097372	36.9945	2.20388	0.414037	5.32292	1.02116e-07	2.87903e-07	Gm26876	lncRNA	102633634	predicted gene, 26876
ENSMUSG00000021485	188.04	2.2032	0.244428	9.01368	1.99263e-19	1.09614e-18	Mxd3	protein_coding	17121	Max dimerization protein 3	Q60947
ENSMUSG00000120785	50.8774	2.20284	0.390436	5.64199	1.68096e-08	5.0405e-08	Gm56741	lncRNA
ENSMUSG00000090698	45.1533	2.19881	0.37892	5.80283	6.5205e-09	2.01497e-08	Apold1	protein_coding	381823	apolipoprotein L domain containing 1	E9Q0X2
ENSMUSG00000022346	2751.82	2.1904	0.0757753	28.9066	9.86868e-184	7.71584e-182	Myc	protein_coding	17869	myelocytomatosis oncogene	A0A991CU09
ENSMUSG00000028541	77.331	2.188	0.320244	6.83229	8.35678e-12	3.14669e-11	B4galt2	protein_coding	53418	UDP-Gal:betaGlcNAc beta 1,4- galactosyltransferase, polypeptide 2	B1ASJ2
ENSMUSG00000031939	3905.88	2.1843	0.0927548	23.5491	1.28093e-122	5.2891e-121	Taf1d	protein_coding	75316	TATA-box binding protein associated factor, RNA polymerase I, D	Q8K176
ENSMUSG00000031078	571.019	2.18379	0.213769	10.2156	1.68796e-24	1.12097e-23	Cttn	protein_coding	13043	cortactin	Q8BNA5
ENSMUSG00000032300	4262.78	2.18311	0.0795787	27.4333	1.09813e-165	7.18807e-164	1700017B05Rik	protein_coding	74211	RIKEN cDNA 1700017B05 gene	B9EKK8
ENSMUSG00000103622	12.2489	2.18262	0.720408	3.0297	0.00244794	0.0044078	B430319G15Rik	TEC	78575	RIKEN cDNA B430319G15 gene
ENSMUSG00000066543	31.5696	2.18247	0.525676	4.15173	3.29973e-05	7.34684e-05	Rpl17-ps9	processed_pseudogene	100043872	ribosomal protein L17, pseudogene 9
ENSMUSG00000047675	5695.86	2.18188	0.0842843	25.8871	9.30626e-148	5.02122e-146	Rps8	protein_coding	20116	ribosomal protein S8	P62242
ENSMUSG00000020639	25.3733	2.18023	0.492502	4.42685	9.56191e-06	2.25218e-05	Pfn4	protein_coding	382562	profilin family, member 4	A0A1W2P6U9
ENSMUSG00000026955	134.612	2.17973	0.385042	5.66101	1.50485e-08	4.52606e-08	Sapcd2	protein_coding	72080	suppressor APC domain containing 2	Q9D818
ENSMUSG00000033107	609.639	2.17683	0.185793	11.7165	1.04979e-31	8.62295e-31	Rnf125	protein_coding	67664	ring finger protein 125	A4PBT3
ENSMUSG00000069308	810.138	2.17575	0.239968	9.06681	1.22556e-19	6.78375e-19	H2bc22	protein_coding	319188	H2B clustered histone 22	A0JLV3
ENSMUSG00000048922	839.958	2.17353	0.149502	14.5385	6.90888e-48	8.30442e-47	Cdca2	protein_coding	108912	cell division cycle associated 2	Q14B71
ENSMUSG00000039814	42.5286	2.16914	0.480263	4.51656	6.28537e-06	1.5082e-05	Xkr5	protein_coding	319581	X-linked Kx blood group related 5	Q5GH66
ENSMUSG00000041189	37.6701	2.16874	0.540796	4.01027	6.06496e-05	0.000131449	Chrnb1	protein_coding	11443	cholinergic receptor nicotinic beta 1 subunit	Q8CG00
ENSMUSG00000022861	27.5822	2.16628	0.545889	3.96835	7.23734e-05	0.000155739	Dgkg	protein_coding	110197	diacylglycerol kinase, gamma	Q570Z5
ENSMUSG00000121697	148.676	2.16402	0.304142	7.11518	1.11766e-12	4.44329e-12	ENSMUSG00000121697	lncRNA
ENSMUSG00000071478	1029.7	2.16166	0.224599	9.62453	6.29933e-22	3.79127e-21	H2ac7	protein_coding	319165	H2A clustered histone 7	A0AUV1
ENSMUSG00000006585	480.738	2.16065	0.151223	14.2878	2.60693e-46	3.01341e-45	Cdt1	protein_coding	67177	chromatin licensing and DNA replication factor 1	Q8BUQ1
ENSMUSG00000011267	49.8717	2.15968	0.368349	5.86312	4.54243e-09	1.42087e-08	Zfp296	protein_coding	63872	zinc finger protein 296	E9Q6W4
ENSMUSG00000101972	2594.83	2.15809	0.348082	6.19993	5.64876e-10	1.88493e-09	H3c11	protein_coding	319153	H3 clustered histone 11	A1L0V4
ENSMUSG00000078881	16.0589	2.15792	0.745487	2.89464	0.00379588	0.00664988	Gm14434	protein_coding	668039	predicted gene 14434	A2ART4
ENSMUSG00000028212	389.762	2.15715	0.181861	11.8615	1.87502e-32	1.56759e-31	Ccne2	protein_coding	12448	cyclin E2	Q544H6
ENSMUSG00000040046	57411.8	2.15701	0.0988357	21.8242	1.36655e-105	4.42113e-104	Tph1	protein_coding	21990	tryptophan hydroxylase 1	P17532
ENSMUSG00000031808	1464.47	2.15452	0.0964177	22.3457	1.32975e-110	4.68827e-109	Slc27a1	protein_coding	26457	solute carrier family 27 (fatty acid transporter), member 1	Q3TP13
ENSMUSG00000077222	12.6882	2.15333	0.714324	3.0145	0.00257401	0.00462047	Gm22270	snoRNA	115490266	predicted gene, 22270
ENSMUSG00000057706	93.8725	2.14995	0.288965	7.44016	1.00561e-13	4.2457e-13	Mex3b	protein_coding	108797	mex3 RNA binding family member B	F8WJD6
ENSMUSG00000064451	21.5412	2.14979	0.610695	3.52024	0.000431156	0.00085222	Snora23	snoRNA	100379145	small nucleolar RNA, H/ACA box 23
ENSMUSG00000086997	23.1645	2.1478	0.581797	3.69167	0.000222789	0.000453528	Gm12981	lncRNA
ENSMUSG00000058603	2964.67	2.14484	0.0779982	27.4986	1.8228e-166	1.20248e-164	Rpl28-ps1	processed_pseudogene	100042670	ribosomal protein L28, pseudogene 1
ENSMUSG00000059070	9462	2.14296	0.0646564	33.1437	6.9736e-241	9.49759e-239	Rpl18	protein_coding	19899	ribosomal protein L18	P35980
ENSMUSG00000120315	23.5105	2.14273	0.540425	3.9649	7.34255e-05	0.000157943	Gm57455	lncRNA
ENSMUSG00000099583	2468.79	2.13699	0.351841	6.07374	1.24966e-09	4.07577e-09	H3c4	protein_coding	319149	H3 clustered histone 4	A1L0V4
ENSMUSG00000032413	2704.2	2.13366	0.0792165	26.9346	8.65391e-160	5.31444e-158	Rasa2	protein_coding	114713	RAS p21 protein activator 2	G3X918
ENSMUSG00000006169	7223.48	2.1327	0.0589337	36.1881	9.36463e-287	1.88274e-284	Clint1	protein_coding	216705	clathrin interactor 1	Q3UPG6
ENSMUSG00000023015	1909.35	2.13244	0.12909	16.519	2.67628e-61	4.24784e-60	Racgap1	protein_coding	26934	Rac GTPase-activating protein 1	Q3THR5
ENSMUSG00000026839	28.4459	2.13035	0.553324	3.8501	0.000118072	0.000248133	Upp2	protein_coding	76654	uridine phosphorylase 2	A0A2R8VHC9
ENSMUSG00000022443	50160.2	2.13007	0.073426	29.0097	4.96341e-185	3.95387e-183	Myh9	protein_coding	17886	myosin, heavy polypeptide 9, non-muscle	Q3UHT9
ENSMUSG00000021720	2313.93	2.12857	0.0997976	21.3289	6.12307e-101	1.82375e-99	Rnf180	protein_coding	71816	ring finger protein 180	Q3U827
ENSMUSG00000021493	1331.41	2.12835	0.0969415	21.955	7.75573e-107	2.54822e-105	Pdlim7	protein_coding	67399	PDZ and LIM domain 7	Q8BVJ7
ENSMUSG00000023345	188.052	2.12761	0.197756	10.7588	5.38683e-27	3.85314e-26	Poc1a	protein_coding	70235	POC1 centriolar protein A	Q8JZX3
ENSMUSG00000121797	5686.26	2.12482	0.0582239	36.494	1.38108e-291	2.95238e-289	Gm15501	lncRNA	100040298	predicted pseudogene 15501	P62242
ENSMUSG00000028420	282.168	2.12347	0.191958	11.0622	1.91449e-28	1.42368e-27	Tmem38b	protein_coding	52076	transmembrane protein 38B	A2AQG4
ENSMUSG00000002257	1820.21	2.12342	0.0865502	24.5339	6.41999e-133	3.01169e-131	Def6	protein_coding	23853	differentially expressed in FDCP 6	A0A0R4IZX1
ENSMUSG00000030432	5524.74	2.12315	0.0751779	28.2417	1.80005e-175	1.2881e-173	Rpl28	protein_coding	19943	ribosomal protein L28	P41105
ENSMUSG00000091623	63.3639	2.12086	0.348883	6.079	1.20935e-09	3.94581e-09	Gm17092	lncRNA
ENSMUSG00000052632	56.6984	2.11994	0.403695	5.25134	1.50995e-07	4.19961e-07	Asap2	protein_coding	211914	ArfGAP with SH3 domain, ankyrin repeat and PH domain 2	D3YX85
ENSMUSG00000063689	103.621	2.1192	0.271103	7.81693	5.4125e-15	2.42844e-14	H2ac21	protein_coding	621893	H2A clustered histone 21	A0A0N4SV66
ENSMUSG00000024590	2089.55	2.1174	0.119226	17.7596	1.4536e-70	2.71254e-69	Lmnb1	protein_coding	16906	lamin B1	P14733
ENSMUSG00000112338	20.1627	2.11323	0.639999	3.30193	0.000960219	0.00181857	Gm47693	TEC
ENSMUSG00000120201	22.3413	2.11287	0.604216	3.49688	0.000470735	0.000926008	Gm40630	lncRNA	105245137
ENSMUSG00000023909	276.684	2.1123	0.185675	11.3763	5.48491e-30	4.26863e-29	Paqr4	protein_coding	76498	progestin and adipoQ receptor family member IV	Q3U7G1
ENSMUSG00000023809	666.786	2.11059	0.164427	12.836	1.0305e-37	9.799e-37	Rps6ka2	protein_coding	20112	ribosomal protein S6 kinase, polypeptide 2	Q7TPD5
ENSMUSG00000044533	22290.6	2.11014	0.0557703	37.8363	0	0	Rps2	protein_coding	16898	ribosomal protein S2	P25444
ENSMUSG00000004473	47.6655	2.10927	0.46034	4.58199	4.60569e-06	1.11979e-05	Clec11a	protein_coding	20256	C-type lectin domain family 11, member a	O88200
ENSMUSG00000005410	1595.28	2.1087	0.124327	16.9609	1.59903e-64	2.70315e-63	Mcm5	protein_coding	17218	minichromosome maintenance complex component 5	P49718
ENSMUSG00000063021	1998.05	2.1069	0.353597	5.95849	2.54584e-09	8.10906e-09	H2ac15	protein_coding	319169	H2A clustered histone 15	A0AUV1
ENSMUSG00000064380	282.791	2.10583	0.180714	11.6528	2.21945e-31	1.80549e-30	Gm26448	snoRNA	115487256	predicted gene, 26448
ENSMUSG00000023905	103.981	2.1052	0.27544	7.64306	2.12115e-14	9.23724e-14	Tnfrsf12a	protein_coding	27279	tumor necrosis factor receptor superfamily, member 12a	E9PZT5
ENSMUSG00000031997	22.4186	2.10473	0.543106	3.87536	0.000106469	0.000225121	Trpc6	protein_coding	22068	transient receptor potential cation channel, subfamily C, member 6	Q3UZG1
ENSMUSG00000040093	618.439	2.10354	0.12529	16.7894	2.91862e-63	4.81344e-62	Bmf	protein_coding	171543	BCL2 modifying factor	A2AV74
ENSMUSG00000037805	6938.84	2.1019	0.0814014	25.8215	5.09225e-147	2.73879e-145	Rpl10a	protein_coding	19896	ribosomal protein L10A	Q99JL6
ENSMUSG00000024084	19.11	2.10133	0.672339	3.1254	0.00177565	0.00324817	Qpct	protein_coding	70536	glutaminyl-peptide cyclotransferase (glutaminyl cyclase)	A0A3B2W7G1
ENSMUSG00000057841	6407.08	2.10121	0.0848913	24.7518	2.96382e-135	1.42601e-133	Rpl32	protein_coding	19951	ribosomal protein L32	P62911
ENSMUSG00000012519	385.454	2.10094	0.163911	12.8175	1.30787e-37	1.24086e-36	Mlkl	protein_coding	74568	mixed lineage kinase domain-like	Q8CIJ5
ENSMUSG00000025869	238.228	2.10064	0.209694	10.0177	1.27488e-23	8.1864e-23	Nop16	protein_coding	28126	NOP16 nucleolar protein	D3Z7M5
ENSMUSG00000036777	1260.76	2.09938	0.128274	16.3664	3.32379e-60	5.18303e-59	Anln	protein_coding	68743	anillin, actin binding protein	Q8BL79
ENSMUSG00000024851	2204.5	2.09887	0.134197	15.6403	3.87174e-55	5.4038e-54	Pitpnm1	protein_coding	18739	phosphatidylinositol transfer protein, membrane-associated 1	O35954
ENSMUSG00000027323	384.057	2.09854	0.239546	8.76049	1.94404e-18	1.03275e-17	Rad51	protein_coding	19361	RAD51 recombinase	Q08297
ENSMUSG00000041801	491.07	2.09831	0.135351	15.5028	3.32066e-54	4.52253e-53	Phlda3	protein_coding	27280	pleckstrin homology like domain, family A, member 3	Q9WV95
ENSMUSG00000033762	152.416	2.09799	0.227973	9.20281	3.48718e-20	1.9749e-19	Recql4	protein_coding	79456	RecQ protein-like 4	A3KMF3
ENSMUSG00000037601	1354.53	2.0975	0.104931	19.9893	6.81876e-89	1.70853e-87	Nme1	protein_coding	18102	NME/NM23 nucleoside diphosphate kinase 1	P15532
ENSMUSG00000038894	721.084	2.09697	0.146173	14.3458	1.13134e-46	1.32589e-45	Irs2	protein_coding	384783	insulin receptor substrate 2	B9EJW3
ENSMUSG00000115767	19.3918	2.09436	0.5826	3.59484	0.000324587	0.000649558	Gm10366	lncRNA	100126033
ENSMUSG00000029780	2333.55	2.0932	0.0808084	25.9032	6.12439e-148	3.32568e-146	Nt5c3	protein_coding	107569	5'-nucleotidase, cytosolic III	Q9D020
ENSMUSG00000117869	341.091	2.09049	0.148259	14.1003	3.78355e-45	4.26546e-44	Snhg4	lncRNA	100503380	small nucleolar RNA host gene 4
ENSMUSG00000054752	63.7288	2.08963	0.714717	2.92372	0.00345876	0.00609724	Fsd1l	protein_coding	319636	fibronectin type III and SPRY domain containing 1-like	J3QM95
ENSMUSG00000048200	96.67	2.08914	0.31825	6.56444	5.22287e-11	1.86754e-10	Cracr2b	protein_coding	213573	calcium release activated channel regulator 2B	Q4KMV3
ENSMUSG00000025395	475.091	2.08713	0.151851	13.7446	5.48718e-43	5.91369e-42	Prim1	protein_coding	19075	DNA primase, p49 subunit	J3QN19
ENSMUSG00000024640	769.195	2.08626	0.183578	11.3644	6.28929e-30	4.88787e-29	Psat1	protein_coding	107272	phosphoserine aminotransferase 1	Q3U6K9
ENSMUSG00000034413	202.295	2.08541	0.220961	9.4379	3.80331e-21	2.22712e-20	Neurl1b	protein_coding	240055	neuralized E3 ubiquitin protein ligase 1B	C9DQJ8
ENSMUSG00000021876	72.5528	2.08415	0.340189	6.12647	8.98523e-10	2.95506e-09	Rnase4	protein_coding	58809	ribonuclease, RNase A family 4	Q5UCA9
ENSMUSG00000021221	17.5757	2.08026	0.580833	3.58151	0.000341618	0.000681944	Dpf3	protein_coding	70127	double PHD fingers 3	F7CPB1
ENSMUSG00000022272	1513.78	2.08021	0.0935806	22.2291	1.79879e-109	6.21226e-108	Myo10	protein_coding	17909	myosin X	Q80TR9
ENSMUSG00000032518	27102	2.07994	0.0532075	39.0912	0	0	Rpsa	protein_coding	16785	ribosomal protein SA	B2CY77
ENSMUSG00000028926	63.7229	2.07652	0.448453	4.6304	3.64952e-06	8.94659e-06	Cdk14	protein_coding	18647	cyclin dependent kinase 14	Q6NVF8
ENSMUSG00000053469	16.0091	2.07641	0.625515	3.31951	0.00090174	0.00171532	Tg	protein_coding	21819	thyroglobulin	O08710
ENSMUSG00000041939	853.661	2.07168	0.116652	17.7596	1.4536e-70	2.71254e-69	Mvk	protein_coding	17855	mevalonate kinase	Q3UEB4
ENSMUSG00000042808	17.0254	2.07038	0.661027	3.13207	0.0017358	0.00317975	Gpx2	protein_coding	14776	glutathione peroxidase 2	A0A0R4J111
ENSMUSG00000031557	3706.92	2.07033	0.0770926	26.8551	7.36145e-159	4.44001e-157	Plekha2	protein_coding	83436	pleckstrin homology domain-containing, family A (phosphoinositide binding specific) member 2	Q8BY29
ENSMUSG00000026430	4857.49	2.07018	0.0949881	21.7941	2.63991e-105	8.42776e-104	Rassf5	protein_coding	54354	Ras association (RalGDS/AF-6) domain family member 5	Q5EBH1
ENSMUSG00000073494	100.278	2.0666	0.349504	5.91295	3.3604e-09	1.06115e-08	Sh2d1b2	protein_coding	545378	SH2 domain containing 1B2	Q45GR3
ENSMUSG00000022033	438.201	2.06523	0.19993	10.3298	5.16831e-25	3.49409e-24	Pbk	protein_coding	52033	PDZ binding kinase	Q922V2
ENSMUSG00000049001	60.4048	2.06517	0.595033	3.47068	0.000519144	0.00101615	Ndnf	protein_coding	68169	neuron-derived neurotrophic factor	Q80VN3
ENSMUSG00000069305	1863.66	2.06403	0.325465	6.34178	2.27131e-10	7.80265e-10	H4c18	protein_coding	319161	H4 clustered histone 18	A0AUM5
ENSMUSG00000027605	1939.74	2.06064	0.127466	16.1662	8.73805e-59	1.32111e-57	Acss2	protein_coding	60525	acyl-CoA synthetase short-chain family member 2	Q8BK97
ENSMUSG00000108532	21.5023	2.06057	0.579939	3.55308	0.000380744	0.000756559	Gm32647	lncRNA	102635262
ENSMUSG00000025794	9843.08	2.06051	0.0610293	33.7626	6.98308e-250	1.07209e-247	Rpl14	protein_coding	67115	ribosomal protein L14	Q9CR57
ENSMUSG00000021518	4111.7	2.0589	0.0742736	27.7204	3.96209e-169	2.68722e-167	Ptdss1	protein_coding	19210	phosphatidylserine synthase 1	O55024
ENSMUSG00000017146	981.991	2.05626	0.118909	17.2928	5.33137e-67	9.41801e-66	Brca1	protein_coding	12189	breast cancer 1, early onset	A2A4Q4
ENSMUSG00000025932	26.7341	2.05435	0.528023	3.89064	9.99816e-05	0.000212042	Eya1	protein_coding	14048	EYA transcriptional coactivator and phosphatase 1	F7B3B8
ENSMUSG00000038963	729.03	2.05371	0.145967	14.0697	5.83421e-45	6.5337e-44	Slco4a1	protein_coding	108115	solute carrier organic anion transporter family, member 4a1	Q8BZT4
ENSMUSG00000052727	113.789	2.04902	0.524136	3.90933	9.25524e-05	0.00019678	Map1b	protein_coding	17755	microtubule-associated protein 1B	B2RQQ5
ENSMUSG00000018507	1763.54	2.04795	0.112846	18.1482	1.32661e-73	2.61421e-72	Trpv2	protein_coding	22368	transient receptor potential cation channel, subfamily V, member 2	Q99K71
ENSMUSG00000027203	721.88	2.04647	0.141542	14.4584	2.21803e-47	2.63975e-46	Dut	protein_coding	110074	deoxyuridine triphosphatase	Q8VCG1
ENSMUSG00000026915	1722.2	2.04643	0.10304	19.8605	8.93602e-88	2.21278e-86	Strbp	protein_coding	20744	spermatid perinuclear RNA binding protein	Q62262
ENSMUSG00000025758	930.14	2.04623	0.136577	14.9822	9.59646e-51	1.22129e-49	Plk4	protein_coding	20873	polo like kinase 4	E9PVH4
ENSMUSG00000102564	66.2001	2.0454	0.350868	5.82955	5.55774e-09	1.72503e-08	Gm37035	lncRNA	117997400
ENSMUSG00000087381	13.3395	2.04451	0.655878	3.11721	0.00182572	0.00333472	Gm16008	lncRNA	100038526
ENSMUSG00000049866	1318.79	2.04175	0.130157	15.6868	1.86224e-55	2.61861e-54	Arl4c	protein_coding	320982	ADP-ribosylation factor-like 4C	P61208
ENSMUSG00000044303	1008.7	2.04164	0.123732	16.5006	3.6326e-61	5.74952e-60	Cdkn2a	protein_coding	12578	cyclin dependent kinase inhibitor 2A	A2ANM1
ENSMUSG00000021453	250.449	2.03697	0.237959	8.56019	1.12679e-17	5.78746e-17	Gadd45g	protein_coding	23882	growth arrest and DNA-damage-inducible 45 gamma	Q99M58
ENSMUSG00000047281	146.496	2.03692	0.222787	9.14292	6.07892e-20	3.41406e-19	Sfn	protein_coding	55948	stratifin	O70456
ENSMUSG00000020014	40.5195	2.03657	0.425033	4.79156	1.65494e-06	4.20342e-06	Cfap54	protein_coding	380654	cilia and flagella associated protein 54	A0A0K0NTX9
ENSMUSG00000021636	220.73	2.03302	0.189324	10.7383	6.72472e-27	4.79186e-26	Marveld2	protein_coding	218518	MARVEL (membrane-associating) domain containing 2	A1BQX3
ENSMUSG00000067274	24471.7	2.03193	0.0482559	42.1073	0	0	Rplp0	protein_coding	11837	ribosomal protein lateral stalk subunit P0	P14869
ENSMUSG00000018774	265.679	2.03172	0.310696	6.53926	6.18248e-11	2.20227e-10	Cd68	protein_coding	12514	CD68 antigen	A0A0R4J1C8
ENSMUSG00000026274	344.095	2.02933	0.216542	9.37155	7.14772e-21	4.1396e-20	Pask	protein_coding	269224	PAS domain containing serine/threonine kinase	B9EKC1
ENSMUSG00000003500	2381.52	2.02933	0.0943286	21.5134	1.16646e-102	3.57516e-101	Impdh1	protein_coding	23917	inosine monophosphate dehydrogenase 1	F7DEU6
ENSMUSG00000120046	24.535	2.02832	0.526051	3.85574	0.000115379	0.000242775	Gm33318	lncRNA	102636178	predicted gene, 33318
ENSMUSG00000031328	8747.24	2.02567	0.0763332	26.5372	3.60788e-155	2.07952e-153	Flna	protein_coding	192176	filamin, alpha	Q6KAM8
ENSMUSG00000096917	47.039	2.02503	0.436626	4.63789	3.51985e-06	8.64378e-06	2500002B13Rik	lncRNA	78353	RIKEN cDNA 2500002B13 gene
ENSMUSG00000020782	249.026	2.01663	0.260621	7.73778	1.01168e-14	4.47493e-14	Llgl2	protein_coding	217325	LLGL2 scribble cell polarity complex component	J3QJU5
ENSMUSG00000074170	40.3188	2.01641	0.420975	4.78986	1.66897e-06	4.23652e-06	Plekhf1	protein_coding	72287	pleckstrin homology domain containing, family F (with FYVE domain) member 1	Q3TB82
ENSMUSG00000117905	42.2375	2.01459	0.428556	4.70086	2.59062e-06	6.45286e-06	Gm50230	lncRNA
ENSMUSG00000026207	1702.07	2.01293	0.117437	17.1405	7.40317e-66	1.2823e-64	Speg	protein_coding	11790	SPEG complex locus	A0A087WSE3
ENSMUSG00000029463	124.841	2.01048	0.244984	8.20657	2.27606e-16	1.09667e-15	Fam216a	protein_coding	68948	family with sequence similarity 216, member A	Q3UD74
ENSMUSG00000054702	4318.3	2.00925	0.0749077	26.823	1.74312e-158	1.0439e-156	Ap1s3	protein_coding	252903	adaptor-related protein complex AP-1, sigma 3	Q7TN05
ENSMUSG00000112241	37.5576	2.0079	0.692617	2.899	0.00374355	0.00656423	Gm49325	protein_coding
ENSMUSG00000100627	34.2785	2.00758	0.447461	4.48661	7.23655e-06	1.72614e-05	A830008E24Rik	lncRNA	108167736	RIKEN cDNA A830008E24 gene
ENSMUSG00000036078	902.077	2.00738	0.151674	13.2348	5.52276e-40	5.5385e-39	Sigmar1	protein_coding	18391	sigma non-opioid intracellular receptor 1	B7ZJH6
ENSMUSG00000026421	2304.92	2.00703	0.0850358	23.6022	3.66176e-123	1.51568e-121	Csrp1	protein_coding	13007	cysteine and glycine-rich protein 1	P97315
ENSMUSG00000020372	17223.1	2.00689	0.0659483	30.4313	2.11654e-203	2.07815e-201	Rack1	protein_coding	14694	receptor for activated C kinase 1	P68040
ENSMUSG00000071644	8266.61	2.00279	0.0661281	30.2865	1.72816e-201	1.67731e-199	Eef1g	protein_coding	67160	eukaryotic translation elongation factor 1 gamma	Q4FZK2
ENSMUSG00000030641	309.56	2.00248	0.164315	12.1868	3.65297e-34	3.20027e-33	Ddias	protein_coding	74041	DNA damage-induced apoptosis suppressor	A2T1E9
ENSMUSG00000108260	80.2869	2.00075	0.333253	6.00369	1.92881e-09	6.21043e-09	Gm3793	TEC	100042327
ENSMUSG00000021474	2987.08	2.00056	0.0669738	29.8707	4.7261e-196	4.36144e-194	Sfxn1	protein_coding	14057	sideroflexin 1	Q3UB44
ENSMUSG00000003429	9372.01	1.99983	0.0644151	31.046	1.29317e-211	1.34809e-209	Rps11	protein_coding	27207	ribosomal protein S11	A0A1B0GSE8
ENSMUSG00000029366	636.261	1.99831	0.125586	15.9118	5.24407e-57	7.57587e-56	Dck	protein_coding	13178	deoxycytidine kinase	P43346
ENSMUSG00000027712	2636.57	1.99628	0.102661	19.4453	3.19193e-84	7.5392e-83	Anxa5	protein_coding	11747	annexin A5	P48036
ENSMUSG00000023755	29.095	1.99611	0.533743	3.73983	0.000184145	0.000378787	Rhebl1	protein_coding	69159	Ras homolog enriched in brain like 1	A0A2R8VHI8
ENSMUSG00000030103	11057	1.99597	0.0647089	30.8454	6.45071e-209	6.56263e-207	Bhlhe40	protein_coding	20893	basic helix-loop-helix family, member e40	O35185
ENSMUSG00000097493	362.868	1.99512	0.135493	14.7249	4.46292e-49	5.50144e-48	9930014A18Rik	lncRNA	320469
ENSMUSG00000039221	1672.11	1.99356	0.0921612	21.6312	9.13792e-104	2.86842e-102	Rpl22l1	protein_coding	68028	ribosomal protein L22 like 1	Q9D7S7
ENSMUSG00000034987	401.113	1.99239	0.155873	12.7821	2.06321e-37	1.95093e-36	Hrh2	protein_coding	15466	histamine receptor H2	P97292
ENSMUSG00000017861	541.391	1.99226	0.163936	12.1527	5.55281e-34	4.82883e-33	Mybl2	protein_coding	17865	myeloblastosis oncogene-like 2	P48972
ENSMUSG00000029177	1423.72	1.99218	0.126801	15.7111	1.2702e-55	1.79207e-54	Cenpa	protein_coding	12615	centromere protein A	O35216
ENSMUSG00000074874	1146.99	1.99178	0.111953	17.7912	8.26166e-71	1.54682e-69	Ctla2b	protein_coding	13025	cytotoxic T lymphocyte-associated protein 2 beta	A0A0R4J245
ENSMUSG00000087060	52.6889	1.9902	0.340312	5.84818	4.96981e-09	1.54881e-08	Eldr	lncRNA	72735	Egfr long non-coding downstream RNA
ENSMUSG00000098112	2100.42	1.98977	0.0784765	25.3549	7.92748e-142	4.11936e-140	Bin2	protein_coding	668218	bridging integrator 2	S4R1B8
ENSMUSG00000111942	52.5059	1.98933	0.367596	5.41172	6.24234e-08	1.79134e-07	Gm5182	processed_pseudogene	382567
ENSMUSG00000121428	4472.57	1.9868	0.0941662	21.0989	8.1446e-99	2.35524e-97	Mcpt-ps1	lncRNA	17223	mast cell protease, pseudogene 1
ENSMUSG00000028393	467.503	1.98472	0.128339	15.4647	6.0093e-54	8.15141e-53	Alad	protein_coding	17025	aminolevulinate, delta-, dehydratase	P10518
ENSMUSG00000014243	35.2835	1.98361	0.445983	4.44771	8.67897e-06	2.05309e-05	Zswim7	protein_coding	69747	zinc finger SWIM-type containing 7	Q9CWQ2
ENSMUSG00000103146	132.402	1.98004	0.228673	8.65881	4.7673e-18	2.48718e-17	Gm37745	TEC
ENSMUSG00000108968	32.8057	1.97773	0.449633	4.39855	1.08976e-05	2.55183e-05	Gm45011	TEC	115801457
ENSMUSG00000058392	598.119	1.97742	0.166526	11.8745	1.60524e-32	1.34404e-31	Rrp1b	protein_coding	72462	ribosomal RNA processing 1B	Q6ZQH4
ENSMUSG00000020547	1534.54	1.97739	0.103176	19.1652	7.2259e-82	1.63361e-80	Bzw2	protein_coding	66912	basic leucine zipper and W2 domains 2	Q2L4X1
ENSMUSG00000037544	929.43	1.97725	0.135386	14.6045	2.6294e-48	3.19463e-47	Dlgap5	protein_coding	218977	DLG associated protein 5	Q3UX88
ENSMUSG00000000740	13062.4	1.97552	0.0678457	29.1178	2.13682e-186	1.73494e-184	Rpl13	protein_coding	270106	ribosomal protein L13	P47963
ENSMUSG00000034329	564.248	1.97538	0.122918	16.0707	4.09609e-58	6.09782e-57	Brip1	protein_coding	237911	BRCA1 interacting protein C-terminal helicase 1	Q5SXJ3
ENSMUSG00000112900	78.5144	1.97479	0.382832	5.15835	2.4913e-07	6.80574e-07	Gm48204	TEC
ENSMUSG00000120025	67.0527	1.9733	0.327778	6.02023	1.7417e-09	5.63159e-09	Gm56824	lncRNA
ENSMUSG00000080999	21.2309	1.97293	0.546905	3.60745	0.000309219	0.000619833	H2ac5-ps	unprocessed_pseudogene	115488175	H2A clustered histone 5, pseudogene
ENSMUSG00000025804	613.035	1.97287	0.183242	10.7665	4.95725e-27	3.55038e-26	Ccr1	protein_coding	12768	C-C motif chemokine receptor 1	P51675
ENSMUSG00000020656	31.253	1.97123	0.463818	4.25001	2.13762e-05	4.85609e-05	Grhl1	protein_coding	195733	grainyhead like transcription factor 1	Q8K5C1
ENSMUSG00000031756	241.933	1.97108	0.163705	12.0405	2.1776e-33	1.85453e-32	Cenpn	protein_coding	72155	centromere protein N	Q6PE73
ENSMUSG00000020423	49.3881	1.97025	0.407189	4.83867	1.30713e-06	3.35126e-06	Btg2	protein_coding	12227	BTG anti-proliferation factor 2	Q04211
ENSMUSG00000003872	36.7593	1.96945	0.413647	4.76119	1.92451e-06	4.85671e-06	Lin7b	protein_coding	22342	lin-7 homolog B, crumbs cell polarity complex component	O88951
ENSMUSG00000106219	32.3597	1.96888	0.435292	4.52312	6.09346e-06	1.46465e-05	5830416I19Rik	lncRNA	74757	RIKEN cDNA 5830416I19 gene
ENSMUSG00000056656	34.1394	1.96838	0.676359	2.91025	0.00361138	0.0063517	Apol8	protein_coding	239552	apolipoprotein L 8	A2VDH7
ENSMUSG00000118859	54.1732	1.96715	0.451093	4.36084	1.29562e-05	3.00762e-05	Gm26316	snRNA	115487919	predicted gene, 26316
ENSMUSG00000092627	16.8189	1.96479	0.698693	2.8121	0.00492199	0.00849923	D130058E05Rik	lncRNA		uncharacterized LOC102637806
ENSMUSG00000121186	24.2104	1.96442	0.521837	3.76443	0.000166931	0.000345058	Gm39792	lncRNA	105244123	predicted gene, 39792
ENSMUSG00000032815	309.473	1.96268	0.252179	7.78288	7.08905e-15	3.15967e-14	Fanca	protein_coding	14087	Fanconi anemia, complementation group A	B2RWU3
ENSMUSG00000032051	855.907	1.96017	0.0969997	20.208	8.33232e-91	2.15163e-89	Fdx1	protein_coding	14148	ferredoxin 1	A0A1L1STP5
ENSMUSG00000008668	7311.36	1.9595	0.0722277	27.1295	4.41409e-162	2.76093e-160	Rps18	protein_coding	20084	ribosomal protein S18	P62270
ENSMUSG00000074731	24.8405	1.95209	0.585879	3.33191	0.000862526	0.00164424	Zfp345	protein_coding	545471	zinc finger protein 345	A2AQA1
ENSMUSG00000037572	792.69	1.95189	0.129817	15.0357	4.28481e-51	5.50699e-50	Wdhd1	protein_coding	218973	WD repeat and HMG-box DNA binding protein 1	A0A2K6EDP7
ENSMUSG00000072825	620.435	1.94977	0.146295	13.3277	1.59793e-40	1.62958e-39	Cep170b	protein_coding	217882	centrosomal protein 170B	Q3UH33
ENSMUSG00000035790	339.827	1.94951	0.160193	12.1698	4.50438e-34	3.92924e-33	Cep19	protein_coding	66994	centrosomal protein 19	Q9CQA8
ENSMUSG00000061983	4598.61	1.9462	0.0915217	21.2649	2.39807e-100	7.09256e-99	Rps12	protein_coding	20042	ribosomal protein S12	F7AEH4
ENSMUSG00000032350	4352.79	1.94288	0.0882669	22.0114	2.23857e-107	7.45659e-106	Gclc	protein_coding	14629	glutamate-cysteine ligase, catalytic subunit	O09166
ENSMUSG00000024007	483.38	1.94243	0.13188	14.7288	4.21104e-49	5.19474e-48	Ppil1	protein_coding	68816	peptidylprolyl isomerase (cyclophilin)-like 1	B9EJX8
ENSMUSG00000046434	9760.19	1.94184	0.067232	28.8827	1.96919e-183	1.53252e-181	Hnrnpa1	protein_coding	15382	heterogeneous nuclear ribonucleoprotein A1	Q3U7F3
ENSMUSG00000029910	1278.91	1.93935	0.1085	17.8742	1.87446e-71	3.52908e-70	Mad2l1	protein_coding	56150	MAD2 mitotic arrest deficient-like 1	Q3TV93
ENSMUSG00000042251	18.6041	1.93913	0.641513	3.02275	0.00250489	0.00450411	Pm20d1	protein_coding	212933	peptidase M20 domain containing 1	Q3UNX0
ENSMUSG00000079550	112.398	1.93665	0.273677	7.0764	1.47945e-12	5.8376e-12	Mpp4	protein_coding	227157	membrane protein, palmitoylated 4 (MAGUK p55 subfamily member 4)	D3Z0G8
ENSMUSG00000054321	158.323	1.93597	0.19938	9.70993	2.73525e-22	1.66761e-21	Taf4b	protein_coding	72504	TATA-box binding protein associated factor 4b	A0A3B2W725
ENSMUSG00000085786	111.91	1.93277	0.258527	7.47611	7.65577e-14	3.25096e-13	Gm15987	lncRNA	100504591
ENSMUSG00000020363	184.173	1.93277	0.211464	9.13995	6.24793e-20	3.50665e-19	Gfpt2	protein_coding	14584	glutamine fructose-6-phosphate transaminase 2	Q3V0X4
ENSMUSG00000060678	3683.47	1.92995	0.263142	7.33428	2.22922e-13	9.2476e-13	H4c3	protein_coding	319155	H4 clustered histone 3	A0AUM5
ENSMUSG00000012405	12114.3	1.92941	0.0579317	33.305	3.27325e-243	4.64527e-241	Rpl15	protein_coding	66480	ribosomal protein L15	Q3U7D2
ENSMUSG00000025058	367.964	1.92845	0.138446	13.9293	4.20246e-44	4.62956e-43	Tasl	protein_coding	71398	TLR adaptor interacting with endolysosomal SLC15A4	Q08EG0
ENSMUSG00000075289	108.031	1.92725	0.254007	7.5874	3.26393e-14	1.40795e-13	Carns1	protein_coding	107239	carnosine synthase 1	Q6ZPS2
ENSMUSG00000030730	21.9885	1.92693	0.53397	3.60868	0.000307756	0.000616973	Atp2a1	protein_coding	11937	ATPase, Ca++ transporting, cardiac muscle, fast twitch 1	Q8R429
ENSMUSG00000078773	193.499	1.92603	0.216941	8.87814	6.79855e-19	3.67522e-18	Rad54b	protein_coding	623474	RAD54 homolog B (S. cerevisiae)	A2AIV0
ENSMUSG00000035232	821.468	1.92551	0.123451	15.5974	7.58161e-55	1.04863e-53	Pdk3	protein_coding	236900	pyruvate dehydrogenase kinase, isoenzyme 3	Q3V250
ENSMUSG00000030403	7905.54	1.92521	0.065694	29.3057	8.76553e-189	7.25648e-187	Vasp	protein_coding	22323	vasodilator-stimulated phosphoprotein	P70460
ENSMUSG00000062997	10247.6	1.92499	0.0601014	32.0291	4.28972e-225	4.96198e-223	Rpl35	protein_coding	66489	ribosomal protein L35	Q6ZWV7
ENSMUSG00000006715	267.988	1.92388	0.186982	10.2891	7.88998e-25	5.30016e-24	Gmnn	protein_coding	57441	geminin	H3BLK4
ENSMUSG00000024544	1377.21	1.92255	0.114089	16.8514	1.02506e-63	1.7089e-62	Ldlrad4	protein_coding	52662	low density lipoprotein receptor class A domain containing 4	Q8BYE2
ENSMUSG00000026198	603.909	1.91959	0.129412	14.8331	8.94685e-50	1.12505e-48	Abcb6	protein_coding	74104	ATP-binding cassette, sub-family B member 6	Q3U7N5
ENSMUSG00000063760	819.251	1.91936	0.0995607	19.2783	8.1673e-83	1.88428e-81	Rnf217	protein_coding	268291	ring finger protein 217	D3YYI7
ENSMUSG00000032575	1919.35	1.91581	0.0960327	19.9496	1.51105e-88	3.77495e-87	Manf	protein_coding	74840	mesencephalic astrocyte-derived neurotrophic factor	A8C1V1
ENSMUSG00000112592	229.641	1.91461	0.176378	10.8552	1.88479e-27	1.3667e-26	Gm19972	TEC	100503931
ENSMUSG00000028495	11747.7	1.91276	0.0877292	21.803	2.17224e-105	6.96065e-104	Rps6	protein_coding	20104	ribosomal protein S6	P62754
ENSMUSG00000001089	2131.27	1.91212	0.100578	19.0113	1.37382e-80	3.02886e-79	Luzp1	protein_coding	269593	leucine zipper protein 1	A3KG96
ENSMUSG00000121114	25.7318	1.90916	0.495031	3.85664	0.000114956	0.000241916	Gm41291	lncRNA	105245911
ENSMUSG00000002332	2045.28	1.90755	0.0817432	23.3359	1.91553e-120	7.70226e-119	Dhrs1	protein_coding	52585	dehydrogenase/reductase 1	Q3THW0
ENSMUSG00000032120	905.629	1.90577	0.102324	18.6249	2.02033e-77	4.23317e-76	C2cd2l	protein_coding	71764	C2 calcium-dependent domain containing 2-like	Q3U590
ENSMUSG00000028693	754.95	1.90444	0.124218	15.3315	4.7124e-53	6.29114e-52	Nasp	protein_coding	50927	nuclear autoantigenic sperm protein (histone-binding)	B1AU76
ENSMUSG00000028234	4760.73	1.90295	0.0728833	26.1095	2.84572e-150	1.58609e-148	Rps20	protein_coding	67427	ribosomal protein S20	P60867
ENSMUSG00000034445	1813.61	1.90042	0.0800018	23.7547	9.8292e-125	4.16029e-123	Cyb561a3	protein_coding	225912	cytochrome b561 family, member A3	Q3TVE2
ENSMUSG00000003316	1289.19	1.8997	0.106142	17.8977	1.22847e-71	2.32062e-70	Glg1	protein_coding	20340	golgi apparatus protein 1	F8WHM5
ENSMUSG00000021871	372.766	1.89904	0.139066	13.6557	1.86727e-42	1.99838e-41	Gm49342	protein_coding
ENSMUSG00000037872	482.057	1.89624	0.200331	9.46553	2.92077e-21	1.71868e-20	Ackr1	protein_coding	13349	atypical chemokine receptor 1 (Duffy blood group)	A0A0R4J0J4
ENSMUSG00000097180	100.738	1.89482	0.27748	6.82865	8.57162e-12	3.22472e-11	2700038G22Rik	lncRNA	67194	RIKEN cDNA 2700038G22 gene
ENSMUSG00000038252	2831.55	1.89416	0.109091	17.3631	1.5693e-67	2.80447e-66	Ncapd2	protein_coding	68298	non-SMC condensin I complex, subunit D2	A0A0R4J0H7
ENSMUSG00000075232	2798.28	1.89381	0.0811972	23.3235	2.55874e-120	1.02398e-118	Amd1	protein_coding	11702	S-adenosylmethionine decarboxylase 1	P0DMN7
ENSMUSG00000071516	762.852	1.8928	0.15941	11.8738	1.62021e-32	1.35523e-31	H2ac13	protein_coding	319191	H2A clustered histone 13	A0AUV1
ENSMUSG00000023272	627.338	1.89012	0.127844	14.7846	1.84247e-49	2.29805e-48	Creld2	protein_coding	76737	cysteine-rich with EGF-like domains 2	Q9CYA0
ENSMUSG00000034663	17159.8	1.88958	0.0580353	32.5591	1.55676e-232	1.97673e-230	Bmp2k	protein_coding	140780	BMP2 inducible kinase	Q8C8L7
ENSMUSG00000041779	667.765	1.88877	0.114933	16.4337	1.0977e-60	1.72446e-59	Tram2	protein_coding	170829	translocating chain-associating membrane protein 2	Q924Z5
ENSMUSG00000027329	101.847	1.88783	0.296682	6.36315	1.97656e-10	6.81366e-10	Spef1	protein_coding	70997	sperm flagellar 1	A2ANS9
ENSMUSG00000019102	292.263	1.88507	0.163094	11.5582	6.71357e-31	5.37595e-30	Aldh3a1	protein_coding	11670	aldehyde dehydrogenase family 3, subfamily A1	B1ATI7
ENSMUSG00000008683	4916.37	1.88474	0.0756361	24.9185	4.69344e-137	2.31087e-135	Rps15a	protein_coding	267019	ribosomal protein S15A	F8WJ41
ENSMUSG00000034457	72.2041	1.88473	0.29954	6.29208	3.13231e-10	1.06672e-09	Eda2r	protein_coding	245527	ectodysplasin A2 receptor	Q3KP88
ENSMUSG00000024997	1875.85	1.8843	0.0767174	24.5615	3.25607e-133	1.53599e-131	Prdx3	protein_coding	11757	peroxiredoxin 3	P20108
ENSMUSG00000032415	26.8176	1.88394	0.492229	3.82736	0.000129525	0.000270888	Ube3d	protein_coding	70348	ubiquitin protein ligase E3D	Q9D0H0
ENSMUSG00000022106	2372.66	1.88325	0.0818925	22.9965	5.04716e-117	1.95049e-115	Rcbtb2	protein_coding	105670	regulator of chromosome condensation (RCC1) and BTB (POZ) domain containing protein 2	E9Q3B1
ENSMUSG00000056612	1624.29	1.88151	0.0925544	20.3287	7.17201e-92	1.87494e-90	Ppp1r14b	protein_coding	18938	protein phosphatase 1, regulatory inhibitor subunit 14B	Q62084
ENSMUSG00000073705	42.9089	1.88105	0.409508	4.59345	4.35976e-06	1.06383e-05	Cenps	protein_coding	69928	centromere protein S	A2AH77
ENSMUSG00000021215	738.861	1.87788	0.177871	10.5575	4.68986e-26	3.27553e-25	Net1	protein_coding	56349	neuroepithelial cell transforming gene 1	Q3USZ7
ENSMUSG00000032400	359.482	1.87761	0.199796	9.39761	5.5816e-21	3.2437e-20	Zwilch	protein_coding	68014	zwilch kinetochore protein	H3BKZ0
ENSMUSG00000042708	102.613	1.87491	0.242209	7.74086	9.87438e-15	4.37113e-14	Shcbp1l	protein_coding	71836	Shc SH2-domain binding protein 1-like	Q3TTP0
ENSMUSG00000025001	654.532	1.87472	0.201566	9.30077	1.39434e-20	7.9958e-20	Hells	protein_coding	15201	helicase, lymphoid specific	Q497T3
ENSMUSG00000027787	566.416	1.87408	0.125069	14.9844	9.28454e-51	1.18248e-49	Nmd3	protein_coding	97112	NMD3 ribosome export adaptor	Q3UPR1
ENSMUSG00000013629	3102.98	1.8735	0.137488	13.6266	2.78092e-42	2.96866e-41	Cad	protein_coding	69719	carbamoyl-phosphate synthetase 2, aspartate transcarbamylase, and dihydroorotase	E9QAI5
ENSMUSG00000004952	43.2407	1.87347	0.443163	4.2275	2.36299e-05	5.3422e-05	Rasa4	protein_coding	54153	RAS p21 protein activator 4	Q6PFQ7
ENSMUSG00000042462	296.559	1.87257	0.189907	9.86044	6.17776e-23	3.86551e-22	Dctpp1	protein_coding	66422	dCTP pyrophosphatase 1	Q9QY93
ENSMUSG00000035458	42.3666	1.86925	0.38967	4.79701	1.61055e-06	4.0956e-06	Tnni3	protein_coding	21954	troponin I, cardiac 3	P48787
ENSMUSG00000087380	297.141	1.86818	0.160371	11.6491	2.31926e-31	1.88578e-30	2210408F21Rik	lncRNA	73652	RIKEN cDNA 2210408F21 gene
ENSMUSG00000038793	28.189	1.86811	0.470561	3.96996	7.18836e-05	0.000154784	Lefty1	protein_coding	13590	left right determination factor 1	A0A0R5T0P8
ENSMUSG00000003970	13352.6	1.86744	0.0635217	29.3985	5.74455e-190	4.80267e-188	Rpl8	protein_coding	26961	ribosomal protein L8	P62918
ENSMUSG00000098789	75.4193	1.86637	0.312404	5.9742	2.31217e-09	7.39543e-09	Jmjd7	protein_coding	433466	jumonji domain containing 7	A2AP62
ENSMUSG00000022221	1243.05	1.86535	0.0973241	19.1664	7.06126e-82	1.60068e-80	Ripk3	protein_coding	56532	receptor-interacting serine-threonine kinase 3	E9PZP3
ENSMUSG00000035455	538.749	1.86493	0.129638	14.3857	6.36229e-47	7.498e-46	Fignl1	protein_coding	60530	fidgetin-like 1	Q3UF48
ENSMUSG00000041654	730.526	1.86485	0.117194	15.9125	5.18885e-57	7.50251e-56	Slc39a11	protein_coding	69806	solute carrier family 39 (metal ion transporter), member 11	Q8BWY7
ENSMUSG00000012848	9634.37	1.86169	0.0572315	32.5291	4.14208e-232	5.18159e-230	Rps5	protein_coding	20103	ribosomal protein S5	D3Z1S8
ENSMUSG00000029414	817.904	1.86024	0.213081	8.73022	2.54184e-18	1.34271e-17	Kntc1	protein_coding	208628	kinetochore associated 1	Q6A0B3
ENSMUSG00000031438	7458.24	1.85856	0.0681347	27.2778	7.78517e-164	4.98015e-162	Rnf128	protein_coding	66889	ring finger protein 128	A2AGL8
ENSMUSG00000035376	251.856	1.85722	0.206748	8.98301	2.63449e-19	1.44312e-18	Hacd2	protein_coding	70757	3-hydroxyacyl-CoA dehydratase 2	Q3UG38
ENSMUSG00000030156	7257.67	1.85692	0.153032	12.1342	6.96289e-34	6.03332e-33	Cd69	protein_coding	12515	CD69 antigen	P37217
ENSMUSG00000053175	263.572	1.85662	0.161474	11.4979	1.35115e-30	1.07431e-29	Bcl3	protein_coding	12051	B cell leukemia/lymphoma 3	Q3U300
ENSMUSG00000043439	442.927	1.85409	0.135216	13.712	8.60287e-43	9.24795e-42	Epop	protein_coding	103551	elongin BC and polycomb repressive complex 2 associated protein	Q7TNS8
ENSMUSG00000046295	217.893	1.85343	0.26946	6.87831	6.0566e-12	2.30162e-11	Ankle1	protein_coding	234396	ankyrin repeat and LEM domain containing 1	A8VU90
ENSMUSG00000026836	549.998	1.85157	0.11675	15.8593	1.21304e-56	1.74348e-55	Acvr1	protein_coding	11477	activin A receptor, type 1	P37172
ENSMUSG00000069303	1167.34	1.85147	0.349601	5.29596	1.18393e-07	3.3246e-07	H2bc24	protein_coding	665622	H2B clustered histone 24	A0JLV3
ENSMUSG00000033031	960.652	1.851	0.127908	14.4713	1.83979e-47	2.19578e-46	Cip2a	protein_coding	224171	cell proliferation regulating inhibitor of protein phosphatase 2A	B2RQ25
ENSMUSG00000035351	261.262	1.85081	0.158624	11.6679	1.85895e-31	1.51516e-30	Nup37	protein_coding	69736	nucleoporin 37	Q9CWU9
ENSMUSG00000104138	16.5093	1.84984	0.600689	3.07953	0.00207327	0.00376125	Gm36949	TEC
ENSMUSG00000032399	22321.7	1.84869	0.0585893	31.5534	1.61068e-218	1.81341e-216	Rpl4	protein_coding	67891	ribosomal protein L4	Q564E8
ENSMUSG00000005470	765.775	1.84827	0.155833	11.8606	1.8967e-32	1.58414e-31	Asf1b	protein_coding	66929	anti-silencing function 1B histone chaperone	Q8BP41
ENSMUSG00000039137	37.8814	1.84644	0.430032	4.29374	1.75689e-05	4.03019e-05	Whrn	protein_coding	73750	whirlin	A2AGD2
ENSMUSG00000074403	4551.48	1.84371	0.330418	5.57994	2.40601e-08	7.12729e-08	H3c13	protein_coding	319154	H3 clustered histone 13	A1L0V4
ENSMUSG00000061482	6545.27	1.84308	0.274084	6.72452	1.76174e-11	6.49614e-11	H4c4	protein_coding	319156	H4 clustered histone 4	A0AUM5
ENSMUSG00000024056	483.61	1.84277	0.137607	13.3915	6.77837e-41	6.98433e-40	Ndc80	protein_coding	67052	NDC80 kinetochore complex component	A0A3B2WAS6
ENSMUSG00000030659	570.998	1.84192	0.139665	13.1881	1.02695e-39	1.02501e-38	Nucb2	protein_coding	53322	nucleobindin 2	P81117
ENSMUSG00000031765	1633.35	1.83815	0.0955879	19.23	2.07717e-82	4.74684e-81	Mt1	protein_coding	17748	metallothionein 1	P02802
ENSMUSG00000021838	32.8642	1.83667	0.443429	4.14196	3.44349e-05	7.64979e-05	Samd4	protein_coding	74480	sterile alpha motif domain containing 4	A6H6C5
ENSMUSG00000009376	51.8043	1.83616	0.576003	3.18777	0.00143376	0.00265614	Met	protein_coding	17295	met proto-oncogene	F8VQL0
ENSMUSG00000063889	480.76	1.83571	0.125378	14.6414	1.52986e-48	1.86409e-47	Crem	protein_coding	12916	cAMP responsive element modulator	F6U9F5
ENSMUSG00000027765	2801.84	1.83478	0.0852417	21.5245	9.18463e-103	2.82018e-101	P2ry1	protein_coding	18441	purinergic receptor P2Y, G-protein coupled 1	P49650
ENSMUSG00000121784	11708.6	1.83456	0.0585482	31.3342	1.59784e-215	1.75223e-213	ENSMUSG00000121784	lncRNA		Rpl12 pseudogene
ENSMUSG00000073274	1674.33	1.83455	0.151453	12.113	9.01189e-34	7.78081e-33	Gm14636	lncRNA	100503338
ENSMUSG00000117988	32.648	1.8333	0.544091	3.36947	0.00075313	0.00144829	Gm8663	processed_pseudogene	667490	mortality factor 4 like 1 pseudogene
ENSMUSG00000036093	3106.39	1.82845	0.0954798	19.1501	9.65642e-82	2.17727e-80	Arl5a	protein_coding	75423	ADP-ribosylation factor-like 5A	Q498A0
ENSMUSG00000059461	32.1801	1.82819	0.527834	3.46356	0.000533076	0.00104233	Gm7331	processed_pseudogene	654358
ENSMUSG00000028860	37.7812	1.82274	0.535039	3.40675	0.00065741	0.00127262	Sytl1	protein_coding	269589	synaptotagmin-like 1	A2AE94
ENSMUSG00000003282	92.8323	1.81822	0.393789	4.61725	3.88864e-06	9.51758e-06	Plag1	protein_coding	56711	pleiomorphic adenoma gene 1	B1AXC4
ENSMUSG00000075502	30.6579	1.8152	0.525859	3.45188	0.000556695	0.00108549	Kbtbd6	protein_coding	432879	kelch repeat and BTB (POZ) domain containing 6	A0A2I3BQ98
ENSMUSG00000038633	2888.42	1.81422	0.0814583	22.2717	6.94955e-110	2.42488e-108	Degs1	protein_coding	13244	delta 4-desaturase, sphingolipid 1	O09005
ENSMUSG00000000486	58.8612	1.81233	0.47538	3.81238	0.000137633	0.000286992	Septin1	protein_coding	54204	septin 1	A0A0U1RQA1
ENSMUSG00000120051	27.3253	1.81092	0.473662	3.82324	0.000131709	0.000275183	6230426M11Rik	lncRNA	100504301
ENSMUSG00000035960	416.324	1.80938	0.150196	12.0467	2.01764e-33	1.72351e-32	Apex1	protein_coding	11792	apurinic/apyrimidinic endonuclease 1	F6QA74
ENSMUSG00000035769	69.9539	1.80685	0.405705	4.45362	8.44364e-06	2.00051e-05	Xylb	protein_coding	102448	xylulokinase homolog (H. influenzae)	B2RR66
ENSMUSG00000069306	2702.63	1.80607	0.296436	6.09261	1.11084e-09	3.63212e-09	H4c17	protein_coding	100041230	H4 clustered histone 17	A0AUM5
ENSMUSG00000028273	3011.19	1.80498	0.06773	26.6496	1.80649e-156	1.05931e-154	Pdlim5	protein_coding	56376	PDZ and LIM domain 5	D9J302
ENSMUSG00000023832	1384.8	1.80472	0.116303	15.5174	2.64514e-54	3.61416e-53	Acat2	protein_coding	110460	acetyl-Coenzyme A acetyltransferase 2	Q3TJY7
ENSMUSG00000030533	1547.58	1.80298	0.123948	14.5462	6.17547e-48	7.43345e-47	Unc45a	protein_coding	101869	unc-45 myosin chaperone A	A0A5K1VVS7
ENSMUSG00000019773	568.172	1.80211	0.135529	13.2969	2.41372e-40	2.45264e-39	Fbxo5	protein_coding	67141	F-box protein 5	Q7TSG3
ENSMUSG00000062328	11932.9	1.79892	0.0596744	30.1456	1.22486e-199	1.16866e-197	Rpl17	protein_coding	319195	ribosomal protein L17	Q505B1
ENSMUSG00000093674	11370.7	1.79882	0.064983	27.6814	1.17089e-168	7.90962e-167	Rpl41	protein_coding	67945	ribosomal protein L41	A6H625
ENSMUSG00000040133	19.7877	1.79687	0.557497	3.2231	0.00126812	0.00236301	Gpr176	protein_coding	381413	G protein-coupled receptor 176	Q80UC4
ENSMUSG00000102523	63.9043	1.79598	0.325294	5.52109	3.36904e-08	9.859e-08	Gm37783	TEC
ENSMUSG00000018102	2622.47	1.79382	0.279364	6.4211	1.35292e-10	4.70611e-10	H2bc4	protein_coding	68024	H2B clustered histone 4	A0JLV3
ENSMUSG00000026202	3396.29	1.79249	0.0764705	23.4403	1.65918e-121	6.78455e-120	Tuba4a	protein_coding	22145	tubulin, alpha 4A	Q99KA2
ENSMUSG00000093392	29.6094	1.79246	0.46295	3.87182	0.000108025	0.000228183	Gm6061	transcribed_processed_pseudogene	606529
ENSMUSG00000093930	6986.81	1.79019	0.11952	14.9781	1.02029e-50	1.29748e-49	Hmgcs1	protein_coding	208715	3-hydroxy-3-methylglutaryl-Coenzyme A synthase 1	Q3UJ70
ENSMUSG00000092111	35.5694	1.78999	0.402621	4.44583	8.75545e-06	2.07032e-05	Vmn2r113	protein_coding	434701	vomeronasal 2, receptor 113	A0A3Q4EG45
ENSMUSG00000063316	4197.06	1.78467	0.0688257	25.9303	3.03292e-148	1.65761e-146	Rpl27	protein_coding	19942	ribosomal protein L27	P61358
ENSMUSG00000020534	219.351	1.78378	0.213797	8.34332	7.22314e-17	3.5783e-16	Shmt1	protein_coding	20425	serine hydroxymethyltransferase 1 (soluble)	P50431
ENSMUSG00000001056	756.886	1.78287	0.109117	16.3391	5.19947e-60	8.07808e-59	Nhp2	protein_coding	52530	NHP2 ribonucleoprotein	Q9CRB2
ENSMUSG00000063931	1188.63	1.78286	0.0884018	20.1677	1.88327e-90	4.8409e-89	Pepd	protein_coding	18624	peptidase D	A2RS23
ENSMUSG00000027115	461.947	1.78116	0.164695	10.815	2.92442e-27	2.10788e-26	Kif18a	protein_coding	228421	kinesin family member 18A	Q05DS0
ENSMUSG00000049791	1502.12	1.77955	0.202158	8.8028	1.33444e-18	7.14005e-18	Fzd4	protein_coding	14366	frizzled class receptor 4	Q3V1B2
ENSMUSG00000006262	4655.31	1.77816	0.0625014	28.4499	4.88225e-178	3.55394e-176	Mob1b	protein_coding	68473	MOB kinase activator 1B	Q3T9U1
ENSMUSG00000057789	2402.65	1.7777	0.0921669	19.2879	6.79132e-83	1.56897e-81	Bak1	protein_coding	12018	BCL2-antagonist/killer 1	E9QM21
ENSMUSG00000069273	4742.06	1.77739	0.422276	4.20906	2.56434e-05	5.77806e-05	H3c6	protein_coding	319151	H3 clustered histone 6	A1L0V4
ENSMUSG00000054408	11683	1.77623	0.0613465	28.954	2.4996e-184	1.97258e-182	Spcs3	protein_coding	76687	signal peptidase complex subunit 3 homolog (S. cerevisiae)	Q6ZWQ7
ENSMUSG00000037905	789.653	1.77622	0.205652	8.637	5.77076e-18	3.00051e-17	Bri3bp	protein_coding	76809	Bri3 binding protein	A0A0G2JGE0
ENSMUSG00000117098	883.745	1.77497	0.116256	15.2677	1.25566e-52	1.66188e-51	Gm49909	protein_coding
ENSMUSG00000098234	234.908	1.77281	0.211575	8.37915	5.33132e-17	2.65591e-16	Snhg6	lncRNA	73824	small nucleolar RNA host gene 6
ENSMUSG00000000028	339.943	1.77182	0.157817	11.2271	3.00327e-29	2.28568e-28	Cdc45	protein_coding	12544	cell division cycle 45	F8WJ72
ENSMUSG00000021384	483.556	1.76838	0.136939	12.9137	3.76876e-38	3.61836e-37	Susd3	protein_coding	66329	sushi domain containing 3	Q80XL5
ENSMUSG00000020882	25.7111	1.76605	0.502849	3.51208	0.000444608	0.000877576	Cacnb1	protein_coding	12295	calcium channel, voltage-dependent, beta 1 subunit	Q6DD95
ENSMUSG00000025880	2511.81	1.765	0.0914307	19.3043	4.94452e-83	1.14545e-81	Smad7	protein_coding	17131	SMAD family member 7	B2RPW6
ENSMUSG00000031995	122.283	1.76463	0.237657	7.42511	1.12685e-13	4.74687e-13	St14	protein_coding	19143	suppression of tumorigenicity 14 (colon carcinoma)	P56677
ENSMUSG00000052151	184.14	1.76436	0.21495	8.20827	2.2439e-16	1.08148e-15	Plpp2	protein_coding	50784	phospholipid phosphatase 2	G3XA61
ENSMUSG00000031562	166.553	1.76422	0.25016	7.05239	1.75874e-12	6.91538e-12	Dctd	protein_coding	320685	dCMP deaminase	Q8BP55
ENSMUSG00000053553	224.254	1.76051	0.172314	10.2169	1.6662e-24	1.10695e-23	3110082I17Rik	protein_coding	73212	RIKEN cDNA 3110082I17 gene	G5E8F7
ENSMUSG00000002068	154.799	1.75994	0.265861	6.61978	3.59728e-11	1.30116e-10	Ccne1	protein_coding	12447	cyclin E1	B2RS11
ENSMUSG00000098068	14.1877	1.7582	0.635726	2.76566	0.0056807	0.00971501	Gm7909	processed_pseudogene	666055	high mobility group box 2 pseudogene
ENSMUSG00000067038	4240.65	1.75728	0.106509	16.4988	3.7409e-61	5.91538e-60	Rps12-ps3	processed_pseudogene	100034727	ribosomal protein S12, pseudogene 3
ENSMUSG00000037553	2365.99	1.75382	0.13491	13	1.22369e-38	1.18564e-37	Zdhhc18	protein_coding	503610	zinc finger, DHHC domain containing 18	A2A9F0
ENSMUSG00000005054	816.233	1.75171	0.113407	15.4462	7.9999e-54	1.08168e-52	Cstb	protein_coding	13014	cystatin B	Q3UAW2
ENSMUSG00000024795	1504.84	1.75045	0.124373	14.0742	5.47135e-45	6.13547e-44	Kif20b	protein_coding	240641	kinesin family member 20B	B7ZWN1
ENSMUSG00000062190	500.153	1.74802	0.130577	13.3869	7.21061e-41	7.42064e-40	Lancl2	protein_coding	71835	LanC (bacterial lantibiotic synthetase component C)-like 2	F6RJV6
ENSMUSG00000038900	703.81	1.74751	0.104458	16.7293	8.01488e-63	1.31158e-61	Rpl12	protein_coding	269261	ribosomal protein L12	P35979
ENSMUSG00000026209	1495.59	1.74613	0.085972	20.3104	1.03987e-91	2.7059e-90	Dnpep	protein_coding	13437	aspartyl aminopeptidase	Q3TVK3
ENSMUSG00000041959	1386.26	1.74611	0.10188	17.1389	7.60613e-66	1.31611e-64	S100a10	protein_coding	20194	S100 calcium binding protein A10 (calpactin)	P08207
ENSMUSG00000001552	127.407	1.74248	0.283186	6.15313	7.59669e-10	2.51358e-09	Jup	protein_coding	16480	junction plakoglobin	Q02257
ENSMUSG00000022422	140.13	1.74234	0.226621	7.68832	1.4908e-14	6.53259e-14	Dscc1	protein_coding	72107	DNA replication and sister chromatid cohesion 1	D3YVY9
ENSMUSG00000045128	15696.1	1.74197	0.064751	26.9026	2.04985e-159	1.24974e-157	Rpl18a	protein_coding	76808	ribosomal protein L18A	P62717
ENSMUSG00000097471	158.26	1.74062	0.264115	6.59038	4.3871e-11	1.57771e-10	5830432E09Rik	lncRNA	67765	RIKEN cDNA 5830432E09 gene
ENSMUSG00000026437	917.222	1.74054	0.130104	13.3781	8.11897e-41	8.35038e-40	Cdk18	protein_coding	18557	cyclin dependent kinase 18	Q04899
ENSMUSG00000033669	294.905	1.73816	0.18345	9.47484	2.67161e-21	1.57701e-20	Zfp7	protein_coding	223669	zinc finger protein 7	Q3TFZ4
ENSMUSG00000069270	973.481	1.73725	0.610948	2.84352	0.00446177	0.00774412	H2ac6	protein_coding	319164	H2A clustered histone 6	A0AUV1
ENSMUSG00000031383	167.744	1.73546	0.219055	7.92249	2.32796e-15	1.06428e-14	Dusp9	protein_coding	75590	dual specificity phosphatase 9	Q7TNL7
ENSMUSG00000113902	751.423	1.73514	0.100266	17.3053	4.28779e-67	7.59037e-66	Ndufb1	protein_coding	102631912	NADH:ubiquinone oxidoreductase subunit B1	P0DN34
ENSMUSG00000027454	85.4724	1.73463	0.275702	6.29168	3.14057e-10	1.0691e-09	Gins1	protein_coding	69270	GINS complex subunit 1	Q8K1A2
ENSMUSG00000002835	817.289	1.73428	0.115079	15.0704	2.53684e-51	3.28796e-50	Chaf1a	protein_coding	27221	chromatin assembly factor 1, subunit A	Q3TU22
ENSMUSG00000032370	451.926	1.73093	0.123674	13.9959	1.65239e-44	1.83469e-43	Lactb	protein_coding	80907	lactamase, beta	A0A1L1SVF9
ENSMUSG00000073702	2939.63	1.73087	0.0907756	19.0676	4.69328e-81	1.0498e-79	Rpl31	protein_coding	114641	ribosomal protein L31	P62900
ENSMUSG00000033055	1480.21	1.72686	0.0904843	19.0846	3.38836e-81	7.60938e-80	Ankrd54	protein_coding	223690	ankyrin repeat domain 54	A7YB12
ENSMUSG00000018821	51.7807	1.72429	0.411632	4.1889	2.80309e-05	6.28249e-05	Avpi1	protein_coding	69534	arginine vasopressin-induced 1	Q9D7H4
ENSMUSG00000030539	2028.87	1.72252	0.0760405	22.6527	1.31285e-113	4.91606e-112	Sema4b	protein_coding	20352	sema domain, immunoglobulin domain (Ig), transmembrane domain (TM) and short cytoplasmic domain, (semaphorin) 4B	Q4PKI6
ENSMUSG00000053398	256.633	1.72235	0.592261	2.90809	0.00363642	0.00639102	Phgdh	protein_coding	236539	3-phosphoglycerate dehydrogenase	Q3TEE5
ENSMUSG00000113326	656.589	1.72182	0.127367	13.5185	1.2162e-41	1.27891e-40	Gm47586	TEC
ENSMUSG00000069268	5457.08	1.72107	0.399201	4.31127	1.62317e-05	3.73512e-05	H2bc7	protein_coding	319180	H2B clustered histone 7	A0JLV3
ENSMUSG00000024589	1917.9	1.72083	0.144495	11.9093	1.05899e-32	8.91978e-32	Nedd4l	protein_coding	83814	neural precursor cell expressed, developmentally down-regulated gene 4-like	A0A494BAG2
ENSMUSG00000020857	1831.83	1.71877	0.0805183	21.3464	4.21371e-101	1.25726e-99	Nme2	protein_coding	18103	NME/NM23 nucleoside diphosphate kinase 2	B0LAA8
ENSMUSG00000010048	337.092	1.71834	0.160922	10.6781	1.28894e-26	9.12691e-26	Ifrd2	protein_coding	15983	interferon-related developmental regulator 2	Q7TSB3
ENSMUSG00000042784	36.0456	1.71805	0.418689	4.1034	4.07131e-05	8.97016e-05	Muc1	protein_coding	17829	mucin 1, transmembrane	A0A0R4J0H1
ENSMUSG00000029430	5416.73	1.71758	0.109789	15.6444	3.62854e-55	5.06855e-54	Ran	protein_coding	19384	RAN, member RAS oncogene family	P62827
ENSMUSG00000041180	675.957	1.71676	0.188509	9.10708	8.46313e-20	4.71079e-19	Hectd2	protein_coding	226098	HECT domain E3 ubiquitin protein ligase 2	B2RPZ5
ENSMUSG00000051444	725.748	1.71603	0.103423	16.5924	7.91389e-62	1.26923e-60	Bbs12	protein_coding	241950	Bardet-Biedl syndrome 12	A2AGT2
ENSMUSG00000028832	1653.3	1.716	0.136774	12.5462	4.1684e-36	3.83212e-35	Stmn1	protein_coding	16765	stathmin 1	P54227
ENSMUSG00000061477	11728.8	1.71522	0.079355	21.6145	1.313e-103	4.09114e-102	Rps7	protein_coding	20115	ribosomal protein S7	P62082
ENSMUSG00000075256	47.3148	1.71492	0.379511	4.51877	6.22003e-06	1.4938e-05	Cerkl	protein_coding	228094	ceramide kinase-like	A2AQH1
ENSMUSG00000034591	1620.04	1.71328	0.117826	14.5408	6.68493e-48	8.04096e-47	Slc41a2	protein_coding	338365	solute carrier family 41, member 2	B2RQZ3
ENSMUSG00000115420	25231.5	1.71115	0.134831	12.6911	6.62594e-37	6.20626e-36	Rmrp	lncRNA	19782
ENSMUSG00000024981	6705.44	1.71066	0.065477	26.1262	1.83928e-150	1.02854e-148	Acsl5	protein_coding	433256	acyl-CoA synthetase long-chain family member 5	Q3UC67
ENSMUSG00000054720	2458.59	1.70939	0.0947255	18.0457	8.53014e-73	1.65583e-71	Lrrc8c	protein_coding	100604	leucine rich repeat containing 8 family, member C	Q3TEP9
ENSMUSG00000020205	581.588	1.70888	0.11382	15.0138	5.96152e-51	7.63871e-50	Phlda1	protein_coding	21664	pleckstrin homology like domain, family A, member 1	Q3TY48
ENSMUSG00000079435	927.837	1.70873	0.135968	12.5672	3.19853e-36	2.94852e-35	Rpl36a	protein_coding	19982	ribosomal protein L36A	A0A0A6YW33
ENSMUSG00000081406	5151.93	1.70816	0.103719	16.4691	6.11513e-61	9.64261e-60	Rps6-ps4	processed_pseudogene	105244208	ribosomal protein S6, pseudogene 4
ENSMUSG00000025574	391.352	1.70782	0.157856	10.8189	2.80268e-27	2.02272e-26	Tk1	protein_coding	21877	thymidine kinase 1	P04184
ENSMUSG00000052565	7613.91	1.70672	0.607863	2.80774	0.00498899	0.00860701	H1f3	protein_coding	14957	H1.3 linker histone, cluster member	P43277
ENSMUSG00000036875	323.413	1.70331	0.172648	9.86579	5.85738e-23	3.66776e-22	Dna2	protein_coding	327762	DNA replication helicase/nuclease 2	Q14BM9
ENSMUSG00000025007	2422.41	1.70316	0.105866	16.0879	3.1033e-58	4.63792e-57	Aldh18a1	protein_coding	56454	aldehyde dehydrogenase 18 family, member A1	Q3TWN8
ENSMUSG00000051124	496.344	1.70311	0.12511	13.6129	3.35803e-42	3.5802e-41	Gimap9	protein_coding	317758	GTPase, IMAP family member 9	F7BEI3
ENSMUSG00000026727	3299.21	1.69983	0.104824	16.216	3.88829e-59	5.94257e-58	Rsu1	protein_coding	20163	Ras suppressor protein 1	Q01730
ENSMUSG00000032026	3506.72	1.69948	0.0763222	22.2672	7.69053e-110	2.67789e-108	Rexo2	protein_coding	104444	RNA exonuclease 2	Q3T9B4
ENSMUSG00000029705	21195.6	1.69761	0.0829942	20.4546	5.46838e-93	1.45433e-91	Cux1	protein_coding	13047	cut-like homeobox 1	H3BJQ9
ENSMUSG00000023908	515.254	1.69723	0.131826	12.8748	6.23907e-38	5.96295e-37	Pkmyt1	protein_coding	268930	protein kinase, membrane associated tyrosine/threonine 1	Q3TNN2
ENSMUSG00000026854	1444.18	1.69693	0.0904485	18.7613	1.56595e-78	3.3265e-77	Usp20	protein_coding	74270	ubiquitin specific peptidase 20	Q69ZT5
ENSMUSG00000030314	1416.73	1.69638	0.110305	15.379	2.26537e-53	3.03632e-52	Atg7	protein_coding	74244	autophagy related 7	A0A0A0MQN4
ENSMUSG00000045031	484.701	1.69573	0.134185	12.6373	1.31564e-36	1.22147e-35	Cetn4	protein_coding	207175	centrin 4	E9PYP9
ENSMUSG00000090290	400.928	1.69455	0.126811	13.3628	9.98071e-41	1.02278e-39	Tarbp1	protein_coding	212728	TAR RNA binding protein 1	E9Q368
ENSMUSG00000095597	1914.38	1.69307	0.124449	13.6045	3.76538e-42	4.00944e-41	Rps7-ps3	transcribed_processed_pseudogene	624124
ENSMUSG00000085912	420.962	1.69016	0.14223	11.8832	1.44645e-32	1.2129e-31	Trp53cor1	lncRNA	100504267	tumor protein p53 pathway corepressor 1
ENSMUSG00000102425	129.911	1.68873	0.235589	7.16812	7.60365e-13	3.05521e-12	Gm26616	TEC
ENSMUSG00000121777	10808.7	1.68873	0.0873904	19.3239	3.37942e-83	7.85031e-82	ENSMUSG00000121777	lncRNA
ENSMUSG00000018143	1993.98	1.68838	0.0866546	19.4841	1.49903e-84	3.56057e-83	Mafk	protein_coding	17135	v-maf musculoaponeurotic fibrosarcoma oncogene family, protein K (avian)	Q3U568
ENSMUSG00000035900	2084.98	1.68805	0.0792499	21.3004	1.12673e-100	3.34415e-99	Gramd4	protein_coding	223752	GRAM domain containing 4	D3YUE7
ENSMUSG00000112478	1259.85	1.68802	0.201821	8.36394	6.06589e-17	3.01296e-16	Gm47761	lncRNA	115487382
ENSMUSG00000028081	16481.6	1.6878	0.0557492	30.2749	2.45666e-201	2.37074e-199	Rps3a1	protein_coding	20091	ribosomal protein S3A1	P97351
ENSMUSG00000028496	1191.95	1.68662	0.167295	10.0817	6.65544e-24	4.31964e-23	Mllt3	protein_coding	70122	myeloid/lymphoid or mixed-lineage leukemia; translocated to, 3	Q9D2P1
ENSMUSG00000062647	10131.7	1.68534	0.0749144	22.4969	4.44864e-112	1.60531e-110	Rpl7a	protein_coding	27176	ribosomal protein L7A	P12970
ENSMUSG00000102418	1264.59	1.68518	0.193924	8.68986	3.62878e-18	1.90142e-17	Sh2d1b1	protein_coding	26904	SH2 domain containing 1B1	O35324
ENSMUSG00000091228	284.165	1.68461	0.191908	8.77821	1.66099e-18	8.84604e-18	Nme1nme2	protein_coding
ENSMUSG00000038732	1041.88	1.68446	0.105155	16.0188	9.45227e-58	1.39172e-56	Mboat1	protein_coding	218121	membrane bound O-acyltransferase domain containing 1	A9EDS0
ENSMUSG00000042029	1975.03	1.68427	0.128577	13.0993	3.32252e-39	3.26415e-38	Ncapg2	protein_coding	76044	non-SMC condensin II complex, subunit G2	E9QP71
ENSMUSG00000022111	1013.15	1.68405	0.109927	15.3198	5.63922e-53	7.51066e-52	Uchl3	protein_coding	50933	ubiquitin carboxyl-terminal esterase L3 (ubiquitin thiolesterase)	Q9EQX7
ENSMUSG00000027175	2233.55	1.6837	0.122358	13.7605	4.40465e-43	4.75916e-42	Tcp11l1	protein_coding	320554	t-complex 11 like 1	Q8BTG3
ENSMUSG00000075602	16295.2	1.68333	0.120915	13.9216	4.68257e-44	5.1551e-43	Ly6a	protein_coding	110454	lymphocyte antigen 6 family member A	P05533
ENSMUSG00000031799	1726.23	1.68301	0.118502	14.2024	8.85705e-46	1.01135e-44	Tpm4	protein_coding	326618	tropomyosin 4	Q6IRU2
ENSMUSG00000060036	20439.3	1.68232	0.0662702	25.3858	3.6178e-142	1.89744e-140	Rpl3	protein_coding	27367	ribosomal protein L3	O89071
ENSMUSG00000037999	34.6805	1.68074	0.444001	3.78543	0.000153442	0.000318423	Arap2	protein_coding	212285	ArfGAP with RhoGAP domain, ankyrin repeat and PH domain 2	E9QP44
ENSMUSG00000120673	34.5629	1.67929	0.517831	3.24293	0.00118309	0.00221385	Gm56532	lncRNA
ENSMUSG00000028073	1468.06	1.67782	0.125905	13.326	1.63407e-40	1.66543e-39	Pear1	protein_coding	73182	platelet endothelial aggregation receptor 1	Q3URX7
ENSMUSG00000021811	783.149	1.67751	0.0997942	16.8097	2.07111e-63	3.42911e-62	Dnajc9	protein_coding	108671	DnaJ heat shock protein family (Hsp40) member C9	Q3TSG3
ENSMUSG00000037348	2012.76	1.67559	0.117103	14.3087	1.93119e-46	2.24614e-45	Paqr7	protein_coding	71904	progestin and adipoQ receptor family member VII	Q3TDA0
ENSMUSG00000057113	7223.09	1.67495	0.064468	25.9812	8.08826e-149	4.44933e-147	Npm1	protein_coding	18148	nucleophosmin 1	Q3U536
ENSMUSG00000019214	349.92	1.6735	0.145898	11.4704	1.85842e-30	1.46796e-29	Chtf18	protein_coding	214901	CTF18, chromosome transmission fidelity factor 18	A0A0R4J0I4
ENSMUSG00000029552	2156.66	1.67304	0.0719568	23.2506	1.40218e-119	5.5849e-118	Tes	protein_coding	21753	testin LIM domain protein	Q3ULB1
ENSMUSG00000031807	1612.84	1.67281	0.0742356	22.5338	1.9369e-112	7.03448e-111	Pgls	protein_coding	66171	6-phosphogluconolactonase	D3Z4X1
ENSMUSG00000029403	171.049	1.67226	0.286058	5.8459	5.03839e-09	1.56932e-08	Cdkl2	protein_coding	53886	cyclin dependent kinase like 2	Q9QUK0
ENSMUSG00000024206	98.1841	1.67146	0.273177	6.1186	9.44034e-10	3.10112e-09	Rfx2	protein_coding	19725	regulatory factor X, 2 (influences HLA class II expression)	P48379
ENSMUSG00000026341	6335.49	1.67132	0.0756796	22.0842	4.48622e-108	1.50923e-106	Actr3	protein_coding	74117	ARP3 actin-related protein 3	Q3TGW0
ENSMUSG00000049091	1404.71	1.67018	0.0887689	18.8149	5.70119e-79	1.21568e-77	Sephs2	protein_coding	20768	selenophosphate synthetase 2	P97364
ENSMUSG00000068855	2346.77	1.6701	0.321668	5.192	2.08043e-07	5.71381e-07	H2ac20	protein_coding	319176	H2A clustered histone 20	A0A0N4SV66
ENSMUSG00000108750	36.3671	1.66993	0.434124	3.84666	0.00011974	0.000251357	Gm44750	TEC
ENSMUSG00000082030	38.0331	1.66914	0.401584	4.1564	3.23297e-05	7.20485e-05	Gm13081	processed_pseudogene
ENSMUSG00000034361	3309.3	1.66724	0.0966002	17.2592	9.54371e-67	1.67541e-65	Cpne2	protein_coding	234577	copine II	A0A0R4J1D0
ENSMUSG00000032113	232.534	1.66621	0.199204	8.36436	6.0442e-17	3.00307e-16	Chek1	protein_coding	12649	checkpoint kinase 1	O35280
ENSMUSG00000042747	1314.58	1.66537	0.108012	15.4184	1.23039e-53	1.65569e-52	Krtcap2	protein_coding	66059	keratinocyte associated protein 2	A0A0A0MQN1
ENSMUSG00000003948	941.259	1.66509	0.100707	16.534	2.08899e-61	3.3188e-60	Mmd	protein_coding	67468	monocyte to macrophage differentiation-associated	Q3UE73
ENSMUSG00000047246	4964.36	1.66416	0.393241	4.23192	2.31701e-05	5.24315e-05	H2bc6	protein_coding	319179	H2B clustered histone 6	A0JLV3
ENSMUSG00000032437	21204.9	1.6607	0.0666482	24.9174	4.81951e-137	2.36604e-135	Stt3b	protein_coding	68292	STT3, subunit of the oligosaccharyltransferase complex, homolog B (S. cerevisiae)	A0A0R4J0D3
ENSMUSG00000098274	3702.99	1.66015	0.0772783	21.4828	2.25466e-102	6.88546e-101	Rpl24	protein_coding	68193	ribosomal protein L24	Q3UW40
ENSMUSG00000009585	3959.57	1.65613	0.0696265	23.7859	4.67083e-125	1.99699e-123	Apobec3	protein_coding	80287	apolipoprotein B mRNA editing enzyme, catalytic polypeptide 3	E9QMH1
ENSMUSG00000029007	5298.4	1.65557	0.0786634	21.0463	2.47349e-98	7.10412e-97	Agtrap	protein_coding	11610	angiotensin II, type I receptor-associated protein	B2KFL8
ENSMUSG00000037151	431.837	1.65544	0.125724	13.1673	1.35412e-39	1.34838e-38	Lrrc20	protein_coding	216011	leucine rich repeat containing 20	Q8CI70
ENSMUSG00000041649	116.586	1.65398	0.270111	6.12334	9.16343e-10	3.01191e-09	Klf8	protein_coding	245671	Kruppel-like transcription factor 8	Q8BLM0
ENSMUSG00000028284	6540.61	1.65169	0.0739065	22.3484	1.25205e-110	4.42355e-109	Map3k7	protein_coding	26409	mitogen-activated protein kinase kinase kinase 7	Q3TXG1
ENSMUSG00000024269	391.476	1.65146	0.147219	11.2177	3.33981e-29	2.53723e-28	Tpgs2	protein_coding	66648	tubulin polyglutamylase complex subunit 2	E9QLP0
ENSMUSG00000029406	3216.3	1.65034	0.135898	12.1439	6.17918e-34	5.36524e-33	Pitpnm2	protein_coding	19679	phosphatidylinositol transfer protein, membrane-associated 2	Q6NS55
ENSMUSG00000002083	1234.84	1.6502	0.15583	10.5897	3.32594e-26	2.32774e-25	Bbc3	protein_coding	170770	BCL2 binding component 3	B2RVL4
ENSMUSG00000029730	1905.92	1.65009	0.115025	14.3455	1.13696e-46	1.33155e-45	Mcm7	protein_coding	17220	minichromosome maintenance complex component 7	Q3V122
ENSMUSG00000052397	4922.32	1.64901	0.103117	15.9917	1.46097e-57	2.1436e-56	Ezr	protein_coding	22350	ezrin	P26040
ENSMUSG00000031971	195.201	1.64739	0.185522	8.87976	6.70075e-19	3.62467e-18	Ccsap	protein_coding	73420	centriole, cilia and spindle associated protein	Q8C3E1
ENSMUSG00000036186	52.7497	1.64507	0.379999	4.32914	1.49691e-05	3.45493e-05	Dipk1b	protein_coding	56279	divergent protein kinase domain 1B	Q0VG43
ENSMUSG00000002014	3199.72	1.64392	0.0678729	24.2205	1.35358e-129	6.11211e-128	Ssr4	protein_coding	20832	signal sequence receptor, delta	Q9D8L3
ENSMUSG00000037960	1338.24	1.64363	0.0965179	17.0293	4.98328e-65	8.52661e-64	Card19	protein_coding	68480	caspase recruitment domain family, member 19	B2RV71
ENSMUSG00000064264	24.0451	1.64193	0.490253	3.34915	0.00081059	0.00155084	Zfp428	protein_coding	232969	zinc finger protein 428	H3BL05
ENSMUSG00000028033	453.057	1.64149	0.159104	10.3171	5.89612e-25	3.98454e-24	Kcnq5	protein_coding	226922	potassium voltage-gated channel, subfamily Q, member 5	E9Q9F1
ENSMUSG00000028906	3564.71	1.64136	0.0902252	18.1918	5.98972e-74	1.18726e-72	Epb41	protein_coding	269587	erythrocyte membrane protein band 4.1	A2A842
ENSMUSG00000056531	177.461	1.63903	0.202323	8.10105	5.44862e-16	2.57173e-15	Ccdc18	protein_coding	73254	coiled-coil domain containing 18	Q640L5
ENSMUSG00000064326	213.082	1.63819	0.172335	9.50586	1.98399e-21	1.17729e-20	Siva1	protein_coding	30954	SIVA1, apoptosis-inducing factor	O54926
ENSMUSG00000019796	72.443	1.63796	0.289162	5.66451	1.47448e-08	4.4363e-08	Lrp11	protein_coding	237253	low density lipoprotein receptor-related protein 11	D3Z3A7
ENSMUSG00000097519	23.1027	1.6379	0.525335	3.11782	0.00182195	0.00332819	4930558J18Rik	lncRNA	75323	RIKEN cDNA 4930558J18 gene
ENSMUSG00000036781	1566.93	1.63517	0.0738606	22.1386	1.34245e-108	4.56163e-107	Rps27l	protein_coding	67941	ribosomal protein S27-like	D3YYB0
ENSMUSG00000047215	8172.34	1.63512	0.0606717	26.9502	5.66622e-160	3.49238e-158	Rpl9	protein_coding	20005	ribosomal protein L9	A0A140T8T4
ENSMUSG00000051220	390.63	1.63504	0.166979	9.79189	1.21989e-22	7.53804e-22	Ercc6l	protein_coding	236930	excision repair cross-complementing rodent repair deficiency complementation group 6 like	Q8BGN1
ENSMUSG00000033487	9412.09	1.63498	0.094703	17.2643	8.73411e-67	1.53808e-65	Fndc3a	protein_coding	319448	fibronectin type III domain containing 3A	F6TLV3
ENSMUSG00000001098	4653.53	1.63478	0.0656426	24.9043	6.68284e-137	3.2713e-135	Kctd10	protein_coding	330171	potassium channel tetramerisation domain containing 10	F8WGQ9
ENSMUSG00000033306	4630.58	1.6342	0.0678371	24.09	3.18359e-128	1.40377e-126	Lpp	protein_coding	210126	LIM domain containing preferred translocation partner in lipoma	Q5U407
ENSMUSG00000025967	4069.84	1.63393	0.0656617	24.8841	1.10713e-136	5.4038e-135	Eef1b2	protein_coding	55949	eukaryotic translation elongation factor 1 beta 2	A0A087WS46
ENSMUSG00000039936	8448.13	1.63282	0.0621404	26.2763	3.57965e-152	2.03546e-150	Pik3cd	protein_coding	18707	phosphatidylinositol-4,5-bisphosphate 3-kinase catalytic subunit delta	Q3T9Y0
ENSMUSG00000022351	4151.46	1.63236	0.104218	15.6629	2.71142e-55	3.80003e-54	Sqle	protein_coding	20775	squalene epoxidase	P52019
ENSMUSG00000043716	12426	1.63182	0.0562898	28.9896	8.89521e-185	7.05269e-183	Rpl7	protein_coding	19989	ribosomal protein L7	P14148
ENSMUSG00000026024	5786.41	1.63104	0.0648499	25.151	1.37974e-139	6.95553e-138	Als2	protein_coding	74018	alsin Rho guanine nucleotide exchange factor	G5E868
ENSMUSG00000094338	279.033	1.6305	0.261456	6.23622	4.4826e-10	1.50771e-09	H2bc13	protein_coding	319185	H2B clustered histone 13	A0JLV3
ENSMUSG00000110730	162.193	1.63041	0.197818	8.24198	1.69388e-16	8.22964e-16	Gm19385	lncRNA	105243573
ENSMUSG00000024301	292.122	1.62897	0.174437	9.33847	9.77355e-21	5.62562e-20	Kifc5b	protein_coding	16580	kinesin family member C5B	A0A068BFR6
ENSMUSG00000063568	159.056	1.62819	0.305372	5.33182	9.72333e-08	2.74824e-07	Jazf1	protein_coding	231986	JAZF zinc finger 1	Q80ZQ5
ENSMUSG00000053317	1339.25	1.62806	0.086469	18.8282	4.43472e-79	9.51634e-78	Sec61b	protein_coding	66212	SEC61 translocon subunit beta	Q9CQS8
ENSMUSG00000058546	8259.75	1.62753	0.0755491	21.5426	6.20928e-103	1.91006e-101	Rpl23a	protein_coding	268449	ribosomal protein L23A	P62751
ENSMUSG00000021714	151.69	1.62595	0.231826	7.01365	2.32178e-12	9.05549e-12	Cenpk	protein_coding	60411	centromere protein K	Q3UXA9
ENSMUSG00000073542	556.872	1.62385	0.129877	12.503	7.18952e-36	6.56306e-35	Cep76	protein_coding	225659	centrosomal protein 76	Q0VEJ0
ENSMUSG00000023169	7082.67	1.62358	0.0584517	27.7763	8.37719e-170	5.75098e-168	Slc38a1	protein_coding	105727	solute carrier family 38, member 1	Q3TNM1
ENSMUSG00000001707	366.536	1.62337	0.18996	8.54585	1.27598e-17	6.53983e-17	Eef1e1	protein_coding	66143	eukaryotic translation elongation factor 1 epsilon 1	Q9D1M4
ENSMUSG00000040557	164.913	1.62209	0.257105	6.30907	2.80721e-10	9.58708e-10	Mettl27	protein_coding	79565	methyltransferase like 27	Q3V1G0
ENSMUSG00000071369	2103.03	1.62193	0.084807	19.125	1.56474e-81	3.51869e-80	Map3k5	protein_coding	26408	mitogen-activated protein kinase kinase kinase 5	E9PWG9
ENSMUSG00000032503	82.7648	1.61997	0.270824	5.98163	2.20909e-09	7.07782e-09	Arpp21	protein_coding	74100	cyclic AMP-regulated phosphoprotein, 21	E0CY19
ENSMUSG00000041841	3436.93	1.61812	0.074859	21.6155	1.28322e-103	4.00574e-102	Rpl37	protein_coding	67281	ribosomal protein L37	Q6ZWV1
ENSMUSG00002074875	140.058	1.61688	0.23547	6.8666	6.57492e-12	2.49466e-11	Snord3a	snoRNA	19850
ENSMUSG00000019920	5864.2	1.61649	0.078244	20.6596	8.01013e-95	2.19603e-93	Lims1	protein_coding	110829	LIM and senescent cell antigen-like domains 1	Q4ZJB3
ENSMUSG00000025104	290.518	1.61568	0.183543	8.80277	1.33474e-18	7.14005e-18	Hdgfl3	protein_coding	29877	HDGF like 3	Q3TRX2
ENSMUSG00000034906	676.894	1.61473	0.134165	12.0354	2.31533e-33	1.96984e-32	Ncaph	protein_coding	215387	non-SMC condensin I complex, subunit H	Q6ZQJ9
ENSMUSG00000034575	812.586	1.61146	0.116117	13.8779	8.62603e-44	9.435e-43	Tent4a	protein_coding	210106	terminal nucleotidyltransferase 4A	Q3U7R5
ENSMUSG00000027173	105.065	1.61034	0.267044	6.03027	1.63688e-09	5.29876e-09	Depdc7	protein_coding	211896	DEP domain containing 7	Q3TN66
ENSMUSG00000029580	216358	1.60779	0.0930809	17.2731	7.50266e-67	1.3226e-65	Actb	protein_coding	11461	actin, beta	B2RRX1
ENSMUSG00000104369	790.196	1.60694	0.180704	8.89267	5.96569e-19	3.23223e-18	Gm38082	TEC
ENSMUSG00000064220	11924.9	1.60653	0.379831	4.22959	2.34113e-05	5.29418e-05	H2ac18	protein_coding	15267	H2A clustered histone 18	A0AUV1
ENSMUSG00000102621	43.2494	1.6063	0.432556	3.71352	0.000204396	0.000417948	Gm37674	TEC
ENSMUSG00000121042	5362.48	1.60508	0.129686	12.3767	3.49552e-35	3.14503e-34	Gm33887	lncRNA	105244034	predicted gene, 33887	P10404
ENSMUSG00000063457	8759.61	1.60231	0.0678548	23.6138	2.78122e-123	1.15688e-121	Rps15	protein_coding	20054	ribosomal protein S15	D3YTQ9
ENSMUSG00000004665	1729.66	1.60218	0.106873	14.9914	8.35775e-51	1.06606e-49	Cnn2	protein_coding	12798	calponin 2	D3Z7R6
ENSMUSG00000020743	749.748	1.60133	0.106784	14.996	7.79761e-51	9.96867e-50	Mif4gd	protein_coding	69674	MIF4G domain containing	Q05CE9
ENSMUSG00000005474	75.0882	1.59777	0.285942	5.58774	2.30039e-08	6.82879e-08	Myl10	protein_coding	59310	myosin, light chain 10, regulatory	Q62082
ENSMUSG00000108108	21.2327	1.59762	0.55993	2.85325	0.0043275	0.00752577	Gm44270	TEC
ENSMUSG00000034333	1810.6	1.5969	0.0901991	17.7041	3.89544e-70	7.20549e-69	Zbed4	protein_coding	223773	zinc finger, BED type containing 4	Q3UPJ9
ENSMUSG00000027811	163.185	1.59603	0.205906	7.75128	9.09686e-15	4.03646e-14	4930579G24Rik	protein_coding	75939	RIKEN cDNA 4930579G24 gene	Q3UUX7
ENSMUSG00000001467	3506.71	1.59554	0.124502	12.8154	1.34481e-37	1.27447e-36	Cyp51	protein_coding	13121	cytochrome P450, family 51	Q8BSQ7
ENSMUSG00000026879	11489.2	1.59464	0.0599541	26.5976	7.22929e-156	4.20994e-154	Gsn	protein_coding	227753	gelsolin	Q3U9Q8
ENSMUSG00000000142	847.08	1.59354	0.168405	9.46252	3.00609e-21	1.76765e-20	Axin2	protein_coding	12006	axin 2	O88566
ENSMUSG00000025403	1759.39	1.5933	0.113732	14.0093	1.36757e-44	1.52244e-43	Shmt2	protein_coding	108037	serine hydroxymethyltransferase 2 (mitochondrial)	Q3TFD0
ENSMUSG00000009013	1878.44	1.59174	0.107721	14.7765	2.07676e-49	2.58646e-48	Dynll1	protein_coding	56455	dynein light chain LC8-type 1	P63168
ENSMUSG00000011257	2652.7	1.5911	0.0733792	21.6833	2.94885e-104	9.30844e-103	Pabpc4	protein_coding	230721	poly(A) binding protein, cytoplasmic 4	Q99LF8
ENSMUSG00000120594	97.7193	1.58946	0.245198	6.48234	9.03128e-11	3.17949e-10	Gm9975	lncRNA	327988
ENSMUSG00000003814	17319.4	1.58933	0.0980024	16.2173	3.80862e-59	5.82608e-58	Calr	protein_coding	12317	calreticulin	B2MWM9
ENSMUSG00000022178	46.4515	1.58894	0.401552	3.95699	7.58991e-05	0.000162994	Ajuba	protein_coding	16475	ajuba LIM protein	P97472
ENSMUSG00000000301	35.8467	1.58764	0.461634	3.43918	0.00058348	0.00113536	Pemt	protein_coding	18618	phosphatidylethanolamine N-methyltransferase	Q61907
ENSMUSG00000068240	3629.48	1.58627	0.0863005	18.3808	1.87243e-75	3.78249e-74	Uba52rt	protein_coding	666586	ubiquitin A-52 residue ribosomal protein fusion product 1, retrotransposed
ENSMUSG00000072437	60.7148	1.5859	0.345261	4.59333	4.36228e-06	1.06414e-05	Nanos1	protein_coding	332397	nanos C2HC-type zinc finger 1	Q3UTS9
ENSMUSG00000059325	44.6094	1.58528	0.500501	3.16739	0.00153816	0.00283802	Hopx	protein_coding	74318	HOP homeobox	Q8C1N5
ENSMUSG00000100954	190.114	1.58488	0.3268	4.84969	1.23658e-06	3.18004e-06	Gm10138	lncRNA	108167733	predicted gene 10138
ENSMUSG00000029614	13281.3	1.58468	0.0590397	26.8409	1.07711e-158	6.47339e-157	Rpl6	protein_coding	19988	ribosomal protein L6	P47911
ENSMUSG00000025512	1219.67	1.58421	0.110249	14.3694	8.04705e-47	9.45052e-46	Chid1	protein_coding	68038	chitinase domain containing 1	A0A0R4J242
ENSMUSG00000042213	687.662	1.58299	0.129766	12.1988	3.15615e-34	2.77321e-33	Zfand4	protein_coding	67492	zinc finger, AN1-type domain 4	K3W4R9
ENSMUSG00000028798	1780.48	1.58175	0.0799557	19.7829	4.18259e-87	1.02817e-85	Eif3i	protein_coding	54709	eukaryotic translation initiation factor 3, subunit I	Q3T9Y8
ENSMUSG00000057863	3063.72	1.5816	0.0896397	17.644	1.13175e-69	2.08656e-68	Rpl36	protein_coding	54217	ribosomal protein L36	P47964
ENSMUSG00000106290	21.325	1.58078	0.5681	2.78256	0.00539311	0.00925316	Gm43429	TEC
ENSMUSG00000018446	1373.9	1.57907	0.0829978	19.0255	1.04968e-80	2.3203e-79	C1qbp	protein_coding	12261	complement component 1, q subcomponent binding protein	O35658
ENSMUSG00002076650	1702.58	1.57882	0.147009	10.7396	6.63236e-27	4.72804e-26	Snord3b1	snoRNA	19858
ENSMUSG00000020018	449.287	1.57771	0.231038	6.82882	8.56182e-12	3.22175e-11	Snrpf	protein_coding	69878	small nuclear ribonucleoprotein polypeptide F	P62307
ENSMUSG00000030189	1685.08	1.57729	0.089703	17.5834	3.29959e-69	6.04375e-68	Ybx3	protein_coding	56449	Y box protein 3	Q68G78
ENSMUSG00000053198	81.9487	1.57692	0.267267	5.90017	3.63116e-09	1.14451e-08	Prx	protein_coding	19153	periaxin	O55103
ENSMUSG00000057506	359.634	1.57564	0.161738	9.74196	1.99661e-22	1.2248e-21	Bloc1s2	protein_coding	73689	biogenesis of lysosomal organelles complex-1, subunit 2	A2ATZ7
ENSMUSG00000067344	22.0025	1.57503	0.554781	2.83901	0.00452532	0.00785039	Rps25-ps1	processed_pseudogene	100042866
ENSMUSG00000001521	606.442	1.57456	0.139097	11.3199	1.04629e-29	8.06471e-29	Tulp3	protein_coding	22158	TUB like protein 3	O88413
ENSMUSG00000035049	556.925	1.57335	0.111346	14.1303	2.47193e-45	2.79424e-44	Rrp12	protein_coding	107094	ribosomal RNA processing 12 homolog	Q3UJA1
ENSMUSG00000041355	2290.43	1.5724	0.0758223	20.738	1.5736e-95	4.35656e-94	Ssr2	protein_coding	66256	signal sequence receptor, beta	A0A0A6YXB7
ENSMUSG00000038172	7856.31	1.57156	0.0886994	17.7178	3.05423e-70	5.65569e-69	Ttc39b	protein_coding	69863	tetratricopeptide repeat domain 39B	B2RX73
ENSMUSG00000030748	22221.9	1.56918	0.0717586	21.8675	5.29438e-106	1.71615e-104	Il4ra	protein_coding	16190	interleukin 4 receptor, alpha	O54690
ENSMUSG00000120282	217.302	1.56862	0.197974	7.92337	2.31168e-15	1.05712e-14	Gm56738	lncRNA
ENSMUSG00000007080	1275.29	1.56767	0.12398	12.6445	1.1993e-36	1.1153e-35	Pole	protein_coding	18973	polymerase (DNA directed), epsilon	E9QKW1
ENSMUSG00000120343	126.547	1.56535	0.217895	7.18396	6.77185e-13	2.73073e-12	4930434J08Rik	lncRNA	108167886
ENSMUSG00000004562	83.7075	1.56388	0.378875	4.1277	3.66404e-05	8.11171e-05	Arhgef40	protein_coding	268739	Rho guanine nucleotide exchange factor 40	S4R189
ENSMUSG00000110894	23.7948	1.56318	0.546632	2.85965	0.00424106	0.0073861	Gm48335	TEC
ENSMUSG00000058385	6172.9	1.56224	0.382056	4.08902	4.33192e-05	9.52076e-05	H2bc8	protein_coding	319181	H2B clustered histone 8	A0JLV3
ENSMUSG00000018339	96.1667	1.56187	0.303179	5.15163	2.58229e-07	7.04291e-07	Gpx3	protein_coding	14778	glutathione peroxidase 3	A0A1C7ZMZ7
ENSMUSG00000026770	28.7773	1.55999	0.515924	3.02368	0.00249723	0.00449129	Il2ra	protein_coding	16184	interleukin 2 receptor, alpha chain	P01590
ENSMUSG00000105388	1368.32	1.55978	0.0956331	16.3101	8.3661e-60	1.2974e-58	Rpl36a-ps2	processed_pseudogene	100040331	ribosomal protein L36A, pseudogene 2
ENSMUSG00000026483	10681.5	1.55891	0.104998	14.8469	7.28132e-50	9.18349e-49	Niban1	protein_coding	63913	niban apoptosis regulator 1	A0PJB3
ENSMUSG00000024048	2583.93	1.55819	0.0700488	22.2443	1.28024e-109	4.43958e-108	Myl12a	protein_coding	67268	myosin, light chain 12A, regulatory, non-sarcomeric	Q9D6E6
ENSMUSG00000095315	407.764	1.55655	0.127787	12.1808	3.93186e-34	3.43692e-33	Zfp1001	protein_coding	102633750	zinc finger protein 1001	A0A571BEN2
ENSMUSG00000055912	152.048	1.55514	0.213653	7.27883	3.3673e-13	1.38464e-12	Tmem150a	protein_coding	232086	transmembrane protein 150A	Q91WN2
ENSMUSG00000051790	305.757	1.55483	0.222366	6.99222	2.70563e-12	1.05041e-11	Nlgn2	protein_coding	216856	neuroligin 2	Q5F288
ENSMUSG00000074129	15176.5	1.55393	0.0712312	21.8152	1.66284e-105	5.35917e-104	Rpl13a	protein_coding	22121	ribosomal protein L13A	A0A1B0GTA1
ENSMUSG00000048758	8230.74	1.55355	0.0847526	18.3305	4.72925e-75	9.46298e-74	Rpl29	protein_coding	19944	ribosomal protein L29	A0A1L1SS27
ENSMUSG00000029699	68.6662	1.55329	0.306537	5.06724	4.03627e-07	1.08215e-06	Ssc4d	protein_coding	109267	scavenger receptor cysteine rich family, 4 domains	A1L0T3
ENSMUSG00000120250	22.568	1.55187	0.549506	2.82412	0.004741	0.00820181	2010004M13Rik	lncRNA	76511
ENSMUSG00000056394	1215.78	1.55159	0.105283	14.7373	3.71311e-49	4.59055e-48	Lig1	protein_coding	16881	ligase I, DNA, ATP-dependent	P37913
ENSMUSG00000039195	295.972	1.55142	0.148399	10.4543	1.39974e-25	9.62491e-25	Bbln	protein_coding	73737	bublin coiled coil protein	P58686
ENSMUSG00000020653	123.212	1.5506	0.238682	6.49648	8.22199e-11	2.90427e-10	Klf11	protein_coding	194655	Kruppel-like transcription factor 11	Q8BHJ1
ENSMUSG00000038618	120.195	1.55019	0.292732	5.29561	1.1862e-07	3.33043e-07	Rassf7	protein_coding	66985	Ras association (RalGDS/AF-6) domain family (N-terminal) member 7	A0A1B0GRE0
ENSMUSG00000031767	1017.11	1.54993	0.112003	13.8382	1.49895e-43	1.63107e-42	Nudt7	protein_coding	67528	nudix hydrolase 7	Q99P30
ENSMUSG00000086665	124.982	1.54966	0.279635	5.54173	2.99489e-08	8.80532e-08	Gm13067	lncRNA	102636131
ENSMUSG00000090137	1910.75	1.54887	0.131514	11.7773	5.11249e-32	4.22612e-31	Uba52	protein_coding	22186	ubiquitin A-52 residue ribosomal protein fusion product 1	P62984
ENSMUSG00000037563	7804.83	1.54849	0.0540121	28.6693	9.21495e-181	6.94741e-179	Rps16	protein_coding	20055	ribosomal protein S16	A4FUS1
ENSMUSG00000020273	2189.01	1.54803	0.0861627	17.9664	3.57379e-72	6.81968e-71	Papolg	protein_coding	216578	poly(A) polymerase gamma	Q6PCL9
ENSMUSG00000025290	15730	1.54735	0.079987	19.345	2.24438e-83	5.25701e-82	Rps24	protein_coding	20088	ribosomal protein S24	Q9D7P1
ENSMUSG00000052833	2000.53	1.54496	0.0877936	17.5976	2.56919e-69	4.71101e-68	Sae1	protein_coding	56459	SUMO1 activating enzyme subunit 1	Q3TRG9
ENSMUSG00000058013	13118.5	1.54464	0.0555814	27.7905	5.64405e-170	3.89048e-168	Septin11	protein_coding	52398	septin 11	A0A0J9YTY0
ENSMUSG00000032412	6860.38	1.5416	0.0695407	22.1683	6.94493e-109	2.37421e-107	Atp1b3	protein_coding	11933	ATPase, Na+/K+ transporting, beta 3 polypeptide	P97370
ENSMUSG00000067870	3450.49	1.54128	0.0789681	19.5178	7.74957e-85	1.84591e-83	Rpl31-ps8	processed_pseudogene	667682
ENSMUSG00000063015	8318.3	1.54076	0.0680779	22.6323	2.08265e-113	7.76419e-112	Ccni	protein_coding	12453	cyclin I	G3X985
ENSMUSG00000040269	86.2907	1.54041	0.259824	5.92867	3.05401e-09	9.67113e-09	Mrps28	protein_coding	66230	mitochondrial ribosomal protein S28	Q8R2K6
ENSMUSG00000025153	24406.3	1.53869	0.0777962	19.7784	4.56546e-87	1.11904e-85	Fasn	protein_coding	14104	fatty acid synthase	B1ATU8
ENSMUSG00000060636	5816.88	1.53844	0.0726442	21.1778	1.53151e-99	4.46704e-98	Rpl35a	protein_coding	57808	ribosomal protein L35A	O55142
ENSMUSG00000032883	1174.29	1.53823	0.145334	10.584	3.53391e-26	2.47227e-25	Acsl3	protein_coding	74205	acyl-CoA synthetase long-chain family member 3	Q8K1J7
ENSMUSG00000031391	205.598	1.53646	0.232412	6.61095	3.81872e-11	1.378e-10	L1cam	protein_coding	16728	L1 cell adhesion molecule	A2AFG7
ENSMUSG00000001630	383.781	1.5346	0.151829	10.1075	5.11984e-24	3.33323e-23	Stk38l	protein_coding	232533	serine/threonine kinase 38 like	Q7TSE6
ENSMUSG00000019872	70.3436	1.5344	0.321746	4.76897	1.85172e-06	4.68142e-06	Smpdl3a	protein_coding	57319	sphingomyelin phosphodiesterase, acid-like 3A	P70158
ENSMUSG00000041781	3255.03	1.53366	0.0698176	21.9666	6.01076e-107	1.98649e-105	Cpsf2	protein_coding	51786	cleavage and polyadenylation specific factor 2	O35218
ENSMUSG00000034994	71019.5	1.53311	0.0592205	25.8882	9.05437e-148	4.90097e-146	Eef2	protein_coding	13629	eukaryotic translation elongation factor 2	P58252
ENSMUSG00000026393	4565.56	1.5304	0.0753791	20.3027	1.21694e-91	3.1618e-90	Nek7	protein_coding	59125	NIMA (never in mitosis gene a)-related expressed kinase 7	Q3TN15
ENSMUSG00000039994	405.737	1.52911	0.205474	7.44187	9.92721e-14	4.19337e-13	Timeless	protein_coding	21853	timeless circadian clock 1	Q9R1X4
ENSMUSG00000057036	6315.98	1.52905	0.0750448	20.3752	2.77717e-92	7.29406e-91	Gm7536	processed_pseudogene	665189	ribosomal protein L27A pseudogene
ENSMUSG00000017404	6350.71	1.52842	0.0881117	17.3463	2.10193e-67	3.74841e-66	Rpl19	protein_coding	19921	ribosomal protein L19	A2A547
ENSMUSG00000031349	1418.53	1.52763	0.103565	14.7504	3.05866e-49	3.79256e-48	Nsdhl	protein_coding	18194	NAD(P) dependent steroid dehydrogenase-like	O55109
ENSMUSG00000022881	203.737	1.52663	0.188562	8.09617	5.67175e-16	2.67555e-15	Rfc4	protein_coding	106344	replication factor C (activator 1) 4	Q3UI84
ENSMUSG00000111564	34.3358	1.5256	0.520964	2.92842	0.00340684	0.00601325	Stmn1-rs1	processed_pseudogene	111186
ENSMUSG00000022439	2869	1.52349	0.0845742	18.0136	1.52323e-72	2.93992e-71	Parvg	protein_coding	64099	parvin, gamma	E9PYG5
ENSMUSG00000120569	33.4599	1.52332	0.457713	3.32812	0.000874342	0.00166601	Gm57083	lncRNA
ENSMUSG00000022114	588.277	1.523	0.116256	13.1004	3.27589e-39	3.22021e-38	Spry2	protein_coding	24064	sprouty RTK signaling antagonist 2	B2RS85
ENSMUSG00000061315	7131.71	1.52177	0.0628634	24.2076	1.84827e-129	8.27946e-128	Naca	protein_coding	17938	nascent polypeptide-associated complex alpha polypeptide	E9QMB1
ENSMUSG00000093656	131.592	1.52095	0.286032	5.31743	1.05244e-07	2.96376e-07	Gm20628	lncRNA
ENSMUSG00000047959	137.6	1.52073	0.305265	4.98169	6.30329e-07	1.66354e-06	Kcna3	protein_coding	16491	potassium voltage-gated channel, shaker-related subfamily, member 3	A3KMM2
ENSMUSG00000027907	862.448	1.51947	0.115576	13.1469	1.77217e-39	1.75739e-38	S100a11	protein_coding	20195	S100 calcium binding protein A11	P50543
ENSMUSG00000042606	263.363	1.51841	0.270805	5.60702	2.0584e-08	6.13739e-08	Hirip3	protein_coding	233876	HIRA interacting protein 3	Q3TSF3
ENSMUSG00000003484	64.6582	1.51771	0.319607	4.74867	2.04758e-06	5.14904e-06	Cyp4f18	protein_coding	72054	cytochrome P450, family 4, subfamily f, polypeptide 18	E9QLZ3
ENSMUSG00000032374	149.631	1.51731	0.213729	7.09922	1.25461e-12	4.97367e-12	Plod2	protein_coding	26432	procollagen lysine, 2-oxoglutarate 5-dioxygenase 2	E9Q718
ENSMUSG00000114104	404.516	1.5171	0.193134	7.85514	3.99315e-15	1.80311e-14	Gm47585	TEC
ENSMUSG00000058258	5099.12	1.51629	0.094968	15.9664	2.19215e-57	3.21085e-56	Idi1	protein_coding	319554	isopentenyl-diphosphate delta isomerase	G3XA48
ENSMUSG00000040747	6868.11	1.51408	0.148808	10.1748	2.57027e-24	1.69359e-23	Cd53	protein_coding	12508	CD53 antigen	Q3TV80
ENSMUSG00000028068	630.642	1.51405	0.144855	10.4521	1.4329e-25	9.8449e-25	Iqgap3	protein_coding	404710	IQ motif containing GTPase activating protein 3	B9EKT6
ENSMUSG00000057561	2276.62	1.51404	0.0720303	21.0195	4.3463e-98	1.24197e-96	Eif1a	protein_coding	13664	eukaryotic translation initiation factor 1A	A0A494BB95
ENSMUSG00000048578	36983.3	1.51338	0.0645386	23.4492	1.34728e-121	5.52252e-120	Mlec	protein_coding	109154	malectin	Q6ZQI3
ENSMUSG00000023805	2150.8	1.51281	0.103846	14.5678	4.50063e-48	5.43681e-47	Synj2	protein_coding	20975	synaptojanin 2	Q9D2G5
ENSMUSG00000079677	124.556	1.51189	0.225035	6.71849	1.83622e-11	6.7619e-11	Fdx2	protein_coding	68165	ferredoxin 2	Q6P8M0
ENSMUSG00000030254	486.636	1.51085	0.137455	10.9916	4.19448e-28	3.09329e-27	Rad18	protein_coding	58186	RAD18 E3 ubiquitin protein ligase	E9Q392
ENSMUSG00000053332	2723.81	1.51084	0.0808484	18.6873	6.28109e-78	1.32263e-76	Gas5	lncRNA	14455	growth arrest specific 5
ENSMUSG00000005481	1190.6	1.50948	0.0937155	16.1071	2.27541e-58	3.40969e-57	Ddx39a	protein_coding	68278	DEAD box helicase 39a	Q3T9L0
ENSMUSG00000019883	987.046	1.50901	0.144147	10.4685	1.20533e-25	8.29824e-25	Echdc1	protein_coding	52665	enoyl Coenzyme A hydratase domain containing 1	Q9D9V3
ENSMUSG00000096472	700.744	1.509	0.118711	12.7116	5.09744e-37	4.78785e-36	Cdkn2d	protein_coding	12581	cyclin dependent kinase inhibitor 2D	A0A1L1SRJ2
ENSMUSG00000007029	4361.63	1.50805	0.0668179	22.5695	8.63281e-113	3.16937e-111	Vars1	protein_coding	22321	valyl-tRNA synthetase 1	Q3U3D3
ENSMUSG00000058655	15811.5	1.50692	0.0509473	29.5781	2.86166e-192	2.49112e-190	Eif4b	protein_coding	75705	eukaryotic translation initiation factor 4B	Q3TD64
ENSMUSG00000026708	356.123	1.50666	0.148773	10.1272	4.18429e-24	2.73787e-23	Cenpl	protein_coding	70454	centromere protein L	E9QKF0
ENSMUSG00000068039	3769.66	1.50592	0.0983516	15.3116	6.39701e-53	8.49981e-52	Tcp1	protein_coding	21454	t-complex protein 1	P11983
ENSMUSG00000031381	584.137	1.50509	0.134157	11.2189	3.29517e-29	2.50445e-28	Piga	protein_coding	18700	phosphatidylinositol glycan anchor biosynthesis, class A	A2AIH5
ENSMUSG00000036850	544.607	1.50507	0.126986	11.8523	2.09481e-32	1.74702e-31	Mrpl41	protein_coding	107733	mitochondrial ribosomal protein L41	Q8BJ44
ENSMUSG00000025203	43205.6	1.50442	0.0998939	15.0602	2.95892e-51	3.82035e-50	Scd2	protein_coding	20250	stearoyl-Coenzyme A desaturase 2	P13011
ENSMUSG00000037148	33.3824	1.50249	0.490459	3.06343	0.00218817	0.00396032	Arhgap10	protein_coding	78514	Rho GTPase activating protein 10	Q6Y5D6
ENSMUSG00000028312	2626.96	1.50187	0.0948835	15.8286	1.97536e-56	2.81994e-55	Smc2	protein_coding	14211	structural maintenance of chromosomes 2	Q3ULS2
ENSMUSG00000072235	1870.01	1.50093	0.090712	16.5461	1.70844e-61	2.72448e-60	Tuba1a	protein_coding	22142	tubulin, alpha 1A	P68369
ENSMUSG00000102353	310.731	1.50024	0.157025	9.55416	1.24587e-21	7.42946e-21	Gm38345	TEC
ENSMUSG00000054364	2896.36	1.50022	0.299472	5.00954	5.45611e-07	1.44719e-06	Rhob	protein_coding	11852	ras homolog family member B	P62746
ENSMUSG00000067931	184.844	1.49767	0.185928	8.0551	7.94119e-16	3.71807e-15	Zfp948	protein_coding	381066	zinc finger protein 948	Q6DFU8
ENSMUSG00000006800	43.9795	1.49679	0.532341	2.8117	0.004928	0.00850852	Sulf2	protein_coding	72043	sulfatase 2	B2RUD5
ENSMUSG00000022205	3741.49	1.49575	0.0954339	15.6731	2.30951e-55	3.23946e-54	Sub1	protein_coding	20024	SUB1 homolog, transcriptional regulator	P11031
ENSMUSG00000043157	554.064	1.49419	0.114097	13.0958	3.47984e-39	3.41672e-38	Arl11	protein_coding	219144	ADP-ribosylation factor-like 11	Q6P3A9
ENSMUSG00000025195	1136.56	1.49414	0.0897531	16.6472	3.17011e-62	5.12805e-61	Dnmbp	protein_coding	71972	dynamin binding protein	A0A1D5RLL6
ENSMUSG00000053799	1426.96	1.494	0.0921922	16.2053	4.62954e-59	7.06266e-58	Exoc6	protein_coding	107371	exocyst complex component 6	A0A5F8MPW8
ENSMUSG00000110697	32.5271	1.49376	0.426981	3.49843	0.000468006	0.000920961	Gm31718	lncRNA	102634034
ENSMUSG00000049751	1466.09	1.49368	0.0920107	16.2338	2.90937e-59	4.45857e-58	Rpl36al	protein_coding	66483	ribosomal protein L36A-like	A0A0A6YW33
ENSMUSG00000028080	2179.61	1.49338	0.0959985	15.5563	1.44294e-54	1.99088e-53	Lrba	protein_coding	80877	LPS-responsive beige-like anchor	A0A0A6YXX3
ENSMUSG00000030878	396.638	1.49328	0.13939	10.713	8.84742e-27	6.28852e-26	Cdr2	protein_coding	12585	cerebellar degeneration-related 2	P97817
ENSMUSG00000049686	646.977	1.49223	0.136445	10.9365	7.71585e-28	5.65316e-27	Orai1	protein_coding	109305	ORAI calcium release-activated calcium modulator 1	A3KCG1
ENSMUSG00000021203	152.333	1.49133	0.223365	6.67663	2.44497e-11	8.94706e-11	Otub2	protein_coding	68149	OTU domain, ubiquitin aldehyde binding 2	D3Z0Y8
ENSMUSG00000025130	11315.2	1.49122	0.0653977	22.8024	4.3423e-115	1.64793e-113	P4hb	protein_coding	18453	prolyl 4-hydroxylase, beta polypeptide	P09103
ENSMUSG00000058558	3259.27	1.49108	0.0791303	18.8434	3.3304e-79	7.17396e-78	Rpl5	protein_coding	100503670	ribosomal protein L5	P47962
ENSMUSG00000060938	5630.32	1.49089	0.067588	22.0585	7.92049e-108	2.64874e-106	Rpl26	protein_coding	19941	ribosomal protein L26	P61255
ENSMUSG00000030744	12876.5	1.48978	0.0752768	19.7908	3.57576e-87	8.80282e-86	Rps3	protein_coding	27050	ribosomal protein S3	P17073
ENSMUSG00000022864	1167.64	1.48899	0.105289	14.1419	2.09626e-45	2.37436e-44	D16Ertd472e	protein_coding	67102	DNA segment, Chr 16, ERATO Doi 472, expressed	Q8VE27
ENSMUSG00000029777	2087.34	1.488	0.144556	10.2936	7.52968e-25	5.06619e-24	Gars1	protein_coding	353172	glycyl-tRNA synthetase 1	Q3TMM4
ENSMUSG00000078453	659.986	1.48771	0.10125	14.6934	7.10866e-49	8.69935e-48	Abracl	protein_coding	73112	ABRA C-terminal like	E9QMV2
ENSMUSG00000033949	439.735	1.48687	0.148443	10.0164	1.29104e-23	8.28382e-23	Trim36	protein_coding	28105	tripartite motif-containing 36	E9Q3A0
ENSMUSG00000004996	713.86	1.48464	0.114204	12.9999	1.22546e-38	1.18668e-37	Mri1	protein_coding	67873	methylthioribose-1-phosphate isomerase 1	Q8BXF6
ENSMUSG00000118839	189.607	1.48219	0.191014	7.75957	8.52166e-15	3.7882e-14	Gm25360	snRNA	115487690	predicted gene, 25360
ENSMUSG00000031320	16573.6	1.48138	0.0545029	27.1799	1.12324e-162	7.10461e-161	Rps4x	protein_coding	20102	ribosomal protein S4, X-linked	Q3UXQ6
ENSMUSG00000097195	323.566	1.48066	0.177568	8.33858	7.5187e-17	3.72145e-16	Snhg5	lncRNA	72655	small nucleolar RNA host gene 5
ENSMUSG00000060419	1409.57	1.48012	0.100718	14.6957	6.87132e-49	8.415e-48	Rps16-ps2	processed_pseudogene	100039355
ENSMUSG00000039682	891.041	1.47948	0.126532	11.6925	1.39192e-31	1.14e-30	Lap3	protein_coding	66988	leucine aminopeptidase 3	Q3TFS5
ENSMUSG00000020116	589.603	1.47902	0.113294	13.0548	5.97011e-39	5.82457e-38	Pno1	protein_coding	66249	partner of NOB1 homolog	Q9CPS7
ENSMUSG00000044894	725.515	1.47847	0.143317	10.3161	5.96243e-25	4.02613e-24	Uqcrq	protein_coding	22272	ubiquinol-cytochrome c reductase, complex III subunit VII	Q9CQ69
ENSMUSG00000022312	5071.26	1.47825	0.0602393	24.5396	5.58704e-133	2.62825e-131	Eif3h	protein_coding	68135	eukaryotic translation initiation factor 3, subunit H	Q3THW7
ENSMUSG00000028367	1749.16	1.47717	0.114814	12.8657	7.01636e-38	6.69448e-37	Txn1	protein_coding	22166	thioredoxin 1	P10639
ENSMUSG00000052146	7387.69	1.47715	0.062117	23.7802	5.35634e-125	2.28429e-123	Rps10	protein_coding	67097	ribosomal protein S10	Q3U9P0
ENSMUSG00000030609	944.262	1.47712	0.101401	14.567	4.5518e-48	5.4947e-47	Aen	protein_coding	68048	apoptosis enhancing nuclease	Q9CZI9
ENSMUSG00000037860	1079.2	1.47703	0.0943338	15.6575	2.95253e-55	4.1311e-54	Aim2	protein_coding	383619	absent in melanoma 2	Q91VJ1
ENSMUSG00000022021	1415.8	1.47667	0.118388	12.4731	1.04641e-35	9.52654e-35	Diaph3	protein_coding	56419	diaphanous related formin 3	F8WIG5
ENSMUSG00000060981	4394.5	1.47477	0.118948	12.3984	2.66486e-35	2.40407e-34	H4c8	protein_coding	69386	H4 clustered histone 8	A0AUM5
ENSMUSG00000090553	610.049	1.47449	0.120326	12.2541	1.5978e-34	1.41498e-33	Snrpe	protein_coding	20643	small nuclear ribonucleoprotein E	E9Q4F4
ENSMUSG00000028680	1144.02	1.47431	0.350252	4.20928	2.56182e-05	5.77316e-05	Plk3	protein_coding	12795	polo like kinase 3	Q60806
ENSMUSG00000003528	2433.15	1.47346	0.081867	17.9983	2.01038e-72	3.86249e-71	Slc25a1	protein_coding	13358	solute carrier family 25 (mitochondrial carrier, citrate transporter), member 1	Q3TDH6
ENSMUSG00000060671	4172.74	1.47341	0.121607	12.1162	8.67107e-34	7.49806e-33	Atp8b2	protein_coding	54667	ATPase, class I, type 8B, member 2	D3YXQ5
ENSMUSG00000014791	133.104	1.47291	0.217454	6.77346	1.25736e-11	4.68128e-11	Elmo3	protein_coding	234683	engulfment and cell motility 3	Q05D34
ENSMUSG00000110631	7124.27	1.47158	0.295645	4.97753	6.44021e-07	1.69835e-06	Gm42047	lncRNA	105246823
ENSMUSG00000021707	380.104	1.47155	0.189671	7.75842	8.59956e-15	3.82183e-14	Dhfr	protein_coding	13361	dihydrofolate reductase	P00375
ENSMUSG00000111761	55.6001	1.46857	0.320032	4.58881	4.45776e-06	1.08586e-05	9230112J17Rik	lncRNA	100504561	RIKEN cDNA 9230112J17 gene
ENSMUSG00000047221	257.561	1.46782	0.16633	8.82476	1.09695e-18	5.8848e-18	Fam185a	protein_coding	330050	family with sequence similarity 185, member A	Q7TPD2
ENSMUSG00000032126	699.111	1.46767	0.115742	12.6805	7.58011e-37	7.07644e-36	Hmbs	protein_coding	15288	hydroxymethylbilane synthase	Q3UPG1
ENSMUSG00000025762	299.535	1.46691	0.16797	8.73313	2.47713e-18	1.30976e-17	Larp1b	protein_coding	214048	La ribonucleoprotein 1B	F6U5V1
ENSMUSG00000045273	98.9701	1.46655	0.302999	4.84013	1.29753e-06	3.32716e-06	Cenph	protein_coding	26886	centromere protein H	Q8R3K9
ENSMUSG00000026355	3013.04	1.4655	0.094312	15.5388	1.89358e-54	2.60201e-53	Mcm6	protein_coding	17219	minichromosome maintenance complex component 6	Q3UC10
ENSMUSG00000031029	5830.12	1.46528	0.0659492	22.2184	2.28138e-109	7.86283e-108	Eif3f	protein_coding	66085	eukaryotic translation initiation factor 3, subunit F	Q3U8X1
ENSMUSG00000021273	1250.95	1.46511	0.119019	12.3099	8.00784e-35	7.12896e-34	Fdft1	protein_coding	14137	farnesyl diphosphate farnesyl transferase 1	P53798
ENSMUSG00000005338	4034.29	1.46497	0.131674	11.1257	9.40405e-29	7.0805e-28	Cadm3	protein_coding	94332	cell adhesion molecule 3	K4DI58
ENSMUSG00000055760	70.3989	1.46408	0.294535	4.97083	6.66679e-07	1.75481e-06	Gemin6	protein_coding	67242	gem nuclear organelle associated protein 6	Q3TIW7
ENSMUSG00000067288	3332.66	1.46334	0.0880484	16.6197	5.01487e-62	8.08121e-61	Rps28	protein_coding	54127	ribosomal protein S28	G3UYV7
ENSMUSG00000055491	1777.74	1.46333	0.11046	13.2476	4.65755e-40	4.68753e-39	Pprc1	protein_coding	226169	peroxisome proliferative activated receptor, gamma, coactivator-related 1	Q3UGG3
ENSMUSG00000026974	592.547	1.46304	0.116693	12.5375	4.6526e-36	4.26622e-35	Zmynd19	protein_coding	67187	zinc finger, MYND domain containing 19	Q8K1T3
ENSMUSG00000072692	403.651	1.46143	0.187435	7.79698	6.3407e-15	2.83435e-14	Rpl37rt	transcribed_processed_pseudogene	100502825
ENSMUSG00000025227	1474.53	1.46136	0.0820867	17.8026	6.74778e-71	1.26478e-69	Mfsd13a	protein_coding	75146	major facilitator superfamily domain containing 13a	Q6PDE8
ENSMUSG00000062867	2023.56	1.46063	0.088901	16.4298	1.17023e-60	1.83669e-59	Impdh2	protein_coding	23918	inosine monophosphate dehydrogenase 2	Q3U9N8
ENSMUSG00000023988	747.234	1.46037	0.111654	13.0794	4.32025e-39	4.23204e-38	Bysl	protein_coding	53414	bystin-like	O54825
ENSMUSG00000026547	17017.5	1.45776	0.0606828	24.0227	1.61267e-127	7.0924e-126	Tagln2	protein_coding	21346	transgelin 2	Q3TIB8
ENSMUSG00000031309	7418.25	1.45195	0.0693305	20.9425	2.19608e-97	6.21228e-96	Rps6ka3	protein_coding	110651	ribosomal protein S6 kinase polypeptide 3	A7E215
ENSMUSG00000048012	63.461	1.45148	0.3188	4.55294	5.2902e-06	1.2794e-05	Zfp473	protein_coding	243963	zinc finger protein 473	Q8BI67
ENSMUSG00000057322	2799.3	1.45139	0.0911417	15.9246	4.28038e-57	6.20489e-56	Rpl38	protein_coding	67671	ribosomal protein L38	Q52KP0
ENSMUSG00000003848	735.129	1.45011	0.0994742	14.5777	3.89142e-48	4.71099e-47	Nob1	protein_coding	67619	NIN1/RPN12 binding protein 1 homolog	Q148S3
ENSMUSG00000091844	81.3801	1.44915	0.283937	5.10377	3.32952e-07	8.99664e-07	Ccdc168	protein_coding	102636082	coiled-coil domain containing 168	A0A571BEV2
ENSMUSG00000002250	1340.15	1.44864	0.100128	14.4679	1.93377e-47	2.30469e-46	Ppard	protein_coding	19015	peroxisome proliferator activator receptor delta	A0A3B2W7W2
ENSMUSG00000045103	415.154	1.44857	0.211259	6.85682	7.04089e-12	2.66667e-11	Dmd	protein_coding	13405	dystrophin, muscular dystrophy	A0A023ZT56
ENSMUSG00000022433	2065.27	1.44732	0.0807251	17.929	7.0041e-72	1.33054e-70	Csnk1e	protein_coding	27373	casein kinase 1, epsilon	Q8R389
ENSMUSG00000026944	10457.2	1.44704	0.113502	12.749	3.15766e-37	2.97914e-36	Abca2	protein_coding	11305	ATP-binding cassette, sub-family A member 2	P41234
ENSMUSG00000032383	4617.28	1.4451	0.0757335	19.0814	3.60711e-81	8.0899e-80	Ppib	protein_coding	19035	peptidylprolyl isomerase B	P24369
ENSMUSG00000027108	1459.37	1.44428	0.0856923	16.8542	9.7658e-64	1.62969e-62	Ola1	protein_coding	67059	Obg-like ATPase 1	B1AYJ8
ENSMUSG00000025351	32422.1	1.4442	0.0770217	18.7506	1.91368e-78	4.06009e-77	Cd63	protein_coding	12512	CD63 antigen	P41731
ENSMUSG00000106867	62.4158	1.44363	0.350759	4.11573	3.85964e-05	8.52827e-05	Gm43800	TEC
ENSMUSG00000026509	3957.14	1.44258	0.0936673	15.4011	1.60957e-53	2.1642e-52	Capn2	protein_coding	12334	calpain 2	O08529
ENSMUSG00000024533	1027.61	1.44133	0.154193	9.34759	8.96648e-21	5.17165e-20	Spire1	protein_coding	68166	spire type actin nucleation factor 1	Q52KF3
ENSMUSG00000021643	56.2492	1.4411	0.349733	4.12056	3.77953e-05	8.35563e-05	Serf1	protein_coding	20365	small EDRK-rich factor 1	O88892
ENSMUSG00000026784	146.44	1.44071	0.207275	6.95072	3.63431e-12	1.39873e-11	Pdss1	protein_coding	56075	prenyl (solanesyl) diphosphate synthase, subunit 1	Q9CZQ1
ENSMUSG00000023861	1193.73	1.43965	0.0920717	15.6362	4.12709e-55	5.75069e-54	Mpc1	protein_coding	55951	mitochondrial pyruvate carrier 1	D3YWY6
ENSMUSG00000038692	253.576	1.43866	0.220874	6.51349	7.34249e-11	2.60285e-10	Hoxb4	protein_coding	15412	homeobox B4	P10284
ENSMUSG00000003824	207.107	1.43856	0.195734	7.34958	1.98832e-13	8.26858e-13	Syce2	protein_coding	71846	synaptonemal complex central element protein 2	Q505B8
ENSMUSG00000049517	4339.13	1.43774	0.0665083	21.6175	1.22873e-103	3.84987e-102	Rps23	protein_coding	66475	ribosomal protein S23	P62267
ENSMUSG00000019923	2438.95	1.43743	0.0866435	16.5902	8.20981e-62	1.31544e-60	Zwint	protein_coding	52696	ZW10 interactor	Q3UYT8
ENSMUSG00000030335	624.706	1.43725	0.137707	10.437	1.67982e-25	1.15133e-24	Mrpl51	protein_coding	66493	mitochondrial ribosomal protein L51	Q9CPY1
ENSMUSG00000021660	4348.31	1.43601	0.0686779	20.9094	4.39936e-97	1.24241e-95	Btf3	protein_coding	218490	basic transcription factor 3	Q3UJR8
ENSMUSG00000093904	2606.55	1.43543	0.0853931	16.8097	2.07388e-63	3.43033e-62	Tomm20	protein_coding	67952	translocase of outer mitochondrial membrane 20	Q4KL41
ENSMUSG00000060063	12556.4	1.43537	0.106456	13.4832	1.96271e-41	2.0524e-40	Alox5ap	protein_coding	11690	arachidonate 5-lipoxygenase activating protein	P30355
ENSMUSG00000061787	4258.29	1.43522	0.0860505	16.6788	1.86894e-62	3.03195e-61	Rps17	protein_coding	20068	ribosomal protein S17	P63276
ENSMUSG00000008318	802.938	1.43487	0.120995	11.859	1.93282e-32	1.61272e-31	Relt	protein_coding	320100	RELT tumor necrosis factor receptor	Q497Z8
ENSMUSG00000026107	2401.5	1.43476	0.165246	8.68258	3.86892e-18	2.02474e-17	Nabp1	protein_coding	109019	nucleic acid binding protein 1	Q8BGW5
ENSMUSG00000031262	435.216	1.43473	0.145925	9.83192	8.20361e-23	5.10931e-22	Cenpi	protein_coding	102920	centromere protein I	Q3TTB0
ENSMUSG00000030560	7615.24	1.43312	0.0903647	15.8593	1.21281e-56	1.74348e-55	Ctsc	protein_coding	13032	cathepsin C	Q3U7T5
ENSMUSG00000026669	505.194	1.43279	0.17107	8.37543	5.50218e-17	2.73861e-16	Mcm10	protein_coding	70024	minichromosome maintenance 10 replication initiation factor	Q0VBD2
ENSMUSG00000034509	572.925	1.43278	0.120275	11.9125	1.01924e-32	8.58929e-32	Mad2l1bp	protein_coding	66591	MAD2L1 binding protein	Q3U0U3
ENSMUSG00000028199	75.6321	1.4326	0.286066	5.00794	5.50156e-07	1.45856e-06	Cryz	protein_coding	12972	crystallin, zeta	P47199
ENSMUSG00000026020	1703.22	1.43219	0.0818521	17.4973	1.50301e-68	2.72933e-67	Nop58	protein_coding	55989	NOP58 ribonucleoprotein	A0A0A0MQ76
ENSMUSG00000001436	331.843	1.43144	0.147704	9.69126	3.28455e-22	1.99674e-21	Slc19a1	protein_coding	20509	solute carrier family 19 (folate transporter), member 1	P41438
ENSMUSG00000097906	25.6596	1.43142	0.518653	2.75987	0.00578239	0.00987891	Gm9625	processed_pseudogene	674597	ribosomal protein, large, P0 pseudogene
ENSMUSG00000026196	719.269	1.43114	0.13291	10.7677	4.89036e-27	3.50545e-26	Bard1	protein_coding	12021	BRCA1 associated RING domain 1	Q3ULG2
ENSMUSG00000050379	242.779	1.43111	0.272772	5.24654	1.54986e-07	4.30637e-07	Septin6	protein_coding	56526	septin 6	Q3UUU4
ENSMUSG00000004317	1082.1	1.43037	0.142693	10.0241	1.19395e-23	7.67547e-23	Clcn5	protein_coding	12728	chloride channel, voltage-sensitive 5	B1ATV0
ENSMUSG00000001424	5679.64	1.43035	0.0563417	25.3871	3.5013e-142	1.84206e-140	Snd1	protein_coding	56463	staphylococcal nuclease and tudor domain containing 1	Q3TT46
ENSMUSG00000052798	1072.7	1.42952	0.15137	9.44388	3.59212e-21	2.10492e-20	Nup107	protein_coding	103468	nucleoporin 107	E9Q4V9
ENSMUSG00000028896	463.897	1.42942	0.203876	7.0112	2.36276e-12	9.20679e-12	Rcc1	protein_coding	100088	regulator of chromosome condensation 1	Q3U6D2
ENSMUSG00000024145	93.127	1.42764	0.262236	5.4441	5.20667e-08	1.50282e-07	Pigf	protein_coding	18701	phosphatidylinositol glycan anchor biosynthesis, class F	O09101
ENSMUSG00000025364	2690.38	1.4276	0.0971206	14.6992	6.52035e-49	7.99679e-48	Pa2g4	protein_coding	18813	proliferation-associated 2G4	D3YVH7
ENSMUSG00000029616	1738.75	1.42746	0.0793915	17.98	2.79501e-72	5.3578e-71	Erp29	protein_coding	67397	endoplasmic reticulum protein 29	P57759
ENSMUSG00000049327	1981.82	1.42621	0.0748405	19.0567	5.78031e-81	1.28784e-79	Kmt5a	protein_coding	67956	lysine methyltransferase 5A	D3YXI6
ENSMUSG00000030978	3580.48	1.42543	0.0857792	16.6174	5.21221e-62	8.3912e-61	Rrm1	protein_coding	20133	ribonucleotide reductase M1	P07742
ENSMUSG00000034327	1301.43	1.42366	0.106762	13.3349	1.4496e-40	1.4801e-39	Kctd9	protein_coding	105440	potassium channel tetramerisation domain containing 9	E9PUA6
ENSMUSG00000069808	212.947	1.42356	0.184295	7.72432	1.12453e-14	4.95848e-14	Tlcd3a	protein_coding	116972	TLC domain containing 3A	B7ZC15
ENSMUSG00000021890	6219.34	1.42306	0.0789655	18.0213	1.32523e-72	2.56363e-71	Eaf1	protein_coding	74427	ELL associated factor 1	Q9D4C5
ENSMUSG00000020974	222.901	1.42197	0.184651	7.70083	1.3518e-14	5.93738e-14	Pole2	protein_coding	18974	polymerase (DNA directed), epsilon 2 (p59 subunit)	O54956
ENSMUSG00000104342	58.055	1.42104	0.318775	4.45782	8.27973e-06	1.96415e-05	Gm36401	TEC	102640298
ENSMUSG00000048264	2659.58	1.42049	0.0734513	19.3392	2.51456e-83	5.88171e-82	Dip2c	protein_coding	208440	disco interacting protein 2 homolog C	B2RQ71
ENSMUSG00000028069	219.422	1.41972	0.185851	7.63901	2.18893e-14	9.52504e-14	Gpatch4	protein_coding	66614	G patch domain containing 4	Q3TFK5
ENSMUSG00000037710	305.672	1.41963	0.152529	9.30725	1.31187e-20	7.53053e-20	Cisd1	protein_coding	52637	CDGSH iron sulfur domain 1	Q3V2I3
ENSMUSG00000046364	2122.77	1.41952	0.106122	13.3763	8.31346e-41	8.54521e-40	Rpl27a	protein_coding	26451	ribosomal protein L27A	P14115
ENSMUSG00000062683	70.9486	1.41923	0.358601	3.9577	7.56757e-05	0.000162555	Atp5mc2	protein_coding	67942	ATP synthase membrane subunit c locus 2	P56383
ENSMUSG00000016526	459.901	1.41922	0.241295	5.88167	4.06158e-09	1.27447e-08	Dyrk3	protein_coding	226419	dual-specificity tyrosine phosphorylation regulated kinase 3	Q8BM34
ENSMUSG00000073676	878.445	1.419	0.102446	13.8512	1.25091e-43	1.36292e-42	Hspe1	protein_coding	15528	heat shock protein 1 (chaperonin 10)	Q4KL76
ENSMUSG00000032477	629.327	1.41859	0.155039	9.14988	5.69982e-20	3.20434e-19	Cdc25a	protein_coding	12530	cell division cycle 25A	Q80VD9
ENSMUSG00000021458	3966.47	1.41854	0.0800335	17.7244	2.72037e-70	5.04852e-69	Aopep	protein_coding	72061	aminopeptidase O	F8WGB2
ENSMUSG00000043487	409.991	1.41679	0.13094	10.8202	2.76323e-27	1.99596e-26	Acot6	protein_coding	217700	acyl-CoA thioesterase 6	B2RTE4
ENSMUSG00000035168	659.195	1.41678	0.116255	12.1868	3.65356e-34	3.20027e-33	Tanc1	protein_coding	66860	tetratricopeptide repeat, ankyrin repeat and coiled-coil containing 1	B9EJ77
ENSMUSG00000033967	28.7404	1.4164	0.464377	3.0501	0.00228763	0.00413193	Rnf225	protein_coding	381845	ring finger protein 225	Q9D7D1
ENSMUSG00000031403	966.106	1.41415	0.10749	13.1561	1.56965e-39	1.55931e-38	Dkc1	protein_coding	245474	dyskeratosis congenita 1, dyskerin	Q3TI79
ENSMUSG00000029507	501.269	1.41172	0.11458	12.3208	6.99919e-35	6.24748e-34	Pus1	protein_coding	56361	pseudouridine synthase 1	H7BX59
ENSMUSG00000045045	202.366	1.41016	0.178182	7.91418	2.48881e-15	1.13597e-14	Lrfn4	protein_coding	225875	leucine rich repeat and fibronectin type III domain containing 4	Q3TQG8
ENSMUSG00000023088	8417.22	1.41016	0.0535455	26.3357	7.49048e-153	4.27362e-151	Abcc1	protein_coding	17250	ATP-binding cassette, sub-family C member 1	A5D6P3
ENSMUSG00000106961	68.6625	1.40986	0.311965	4.51927	6.20519e-06	1.49087e-05	Gm43128	TEC
ENSMUSG00000045410	787.883	1.40782	0.1396	10.0847	6.45766e-24	4.19288e-23	Akr1e1	protein_coding	56043	aldo-keto reductase family 1, member E1	O09125
ENSMUSG00000049960	614.739	1.40759	0.115982	12.1363	6.7834e-34	5.88382e-33	Mrps16	protein_coding	66242	mitochondrial ribosomal protein S16	Q9CPX7
ENSMUSG00000028688	463.882	1.40755	0.145286	9.68816	3.38584e-22	2.05758e-21	Toe1	protein_coding	68276	target of EGR1, member 1 (nuclear)	Q3UFD8
ENSMUSG00000027722	1369.98	1.40754	0.0955219	14.7353	3.82635e-49	4.72709e-48	Afg2a	protein_coding	57815	AFG2 AAA ATPase homolog A	A2ACU2
ENSMUSG00000067367	449.348	1.40606	0.148426	9.4731	2.7165e-21	1.60182e-20	Lyar	protein_coding	17089	Ly1 antibody reactive clone	Q08288
ENSMUSG00000036620	2860.64	1.40484	0.0634211	22.1509	1.02214e-108	3.48024e-107	Mgat4b	protein_coding	103534	mannoside acetylglucosaminyltransferase 4, isoenzyme B	Q3U2D9
ENSMUSG00000090862	6650.56	1.4044	0.0577623	24.3134	1.41391e-130	6.45356e-129	Rps13	protein_coding	68052	ribosomal protein S13	P62301
ENSMUSG00000028931	3307.06	1.40316	0.0780601	17.9754	3.0358e-72	5.79962e-71	Kcnab2	protein_coding	16498	potassium voltage-gated channel, shaker-related subfamily, beta member 2	Q3U0B0
ENSMUSG00000050244	2755.78	1.40119	0.109139	12.8386	9.97152e-38	9.48727e-37	Heatr1	protein_coding	217995	HEAT repeat containing 1	G3X9B1
ENSMUSG00000079470	1513.69	1.399	0.094891	14.7432	3.40228e-49	4.20936e-48	Utp14b	protein_coding	195434	UTP14B small subunit processome component	B2RUE3
ENSMUSG00000066232	5253.85	1.39855	0.0543487	25.7329	5.00878e-146	2.66001e-144	Ipo7	protein_coding	233726	importin 7	Q7TN09
ENSMUSG00000005732	1066.43	1.39831	0.105311	13.2778	3.11218e-40	3.15288e-39	Ranbp1	protein_coding	19385	RAN binding protein 1	P34022
ENSMUSG00000036537	42.7314	1.3961	0.40663	3.43336	0.000596159	0.00115923	Rnf113a1	protein_coding	69942	ring finger protein 113A1	Q3UJW4
ENSMUSG00000027405	2020.24	1.39552	0.136884	10.1949	2.08929e-24	1.38314e-23	Nop56	protein_coding	67134	NOP56 ribonucleoprotein	Q3UD45
ENSMUSG00000021116	2716.51	1.39526	0.119822	11.6444	2.45136e-31	1.99224e-30	Eif2s1	protein_coding	13665	eukaryotic translation initiation factor 2, subunit 1 alpha	Q3TIQ0
ENSMUSG00000107002	735.861	1.39504	0.102732	13.5795	5.30125e-42	5.60949e-41	Ncbp2as2	protein_coding	106264	Ncbp2 antisense 2 (head to head)	A0A0J9YTR2
ENSMUSG00000056145	354.765	1.3945	0.237417	5.87366	4.26287e-09	1.33639e-08	AI504432	lncRNA	229694	expressed sequence AI504432
ENSMUSG00000045980	4251.86	1.39392	0.111664	12.4832	9.22414e-36	8.41584e-35	Tmem104	protein_coding	320534	transmembrane protein 104	A2A6S1
ENSMUSG00000037742	156430	1.39261	0.0629394	22.1263	1.76643e-108	5.99026e-107	Eef1a1	protein_coding	13627	eukaryotic translation elongation factor 1 alpha 1	P10126
ENSMUSG00000041025	320.295	1.39258	0.141104	9.86917	5.66289e-23	3.54861e-22	Iffo2	protein_coding	212632	intermediate filament family orphan 2	Q8R2V2
ENSMUSG00000028497	2696.78	1.39147	0.116639	11.9297	8.28295e-33	6.99412e-32	Hacd4	protein_coding	66775	3-hydroxyacyl-CoA dehydratase 4	A2AKM1
ENSMUSG00000026095	1721.48	1.39146	0.0784369	17.7399	2.06469e-70	3.84438e-69	Asnsd1	protein_coding	70396	asparagine synthetase domain containing 1	Q3TGY6
ENSMUSG00000039959	167.696	1.39126	0.298524	4.66047	3.15485e-06	7.78253e-06	Hip1	protein_coding	215114	huntingtin interacting protein 1	Q3TLS2
ENSMUSG00000022070	627.761	1.38821	0.136174	10.1943	2.10229e-24	1.3912e-23	Bora	protein_coding	77744	bora, aurora kinase A activator	Q3TJH7
ENSMUSG00000039617	158.509	1.38812	0.194231	7.14673	8.88701e-13	3.54808e-12	Gm7488	processed_pseudogene	665094
ENSMUSG00000067194	1740.83	1.38722	0.121073	11.4578	2.14917e-30	1.69129e-29	Eif1ax	protein_coding	66235	eukaryotic translation initiation factor 1A, X-linked	Q3UC76
ENSMUSG00000021018	215.113	1.3854	0.192126	7.21088	5.55931e-13	2.24983e-12	Polr2h	protein_coding	245841	polymerase (RNA) II (DNA directed) polypeptide H	A0A338P6B4
ENSMUSG00000115592	471.746	1.38472	0.161703	8.56331	1.09675e-17	5.63835e-17	Mcpt-ps1	transcribed_unprocessed_pseudogene	17223
ENSMUSG00000055817	1887.27	1.37983	0.086591	15.9351	3.61859e-57	5.26362e-56	Mta3	protein_coding	116871	metastasis associated 3	Q3UII8
ENSMUSG00000021951	185.224	1.37843	0.177593	7.76171	8.37936e-15	3.72593e-14	Eef1akmt1	protein_coding	68043	EEF1A alpha lysine methyltransferase 1	A0A0D2X7Z2
ENSMUSG00000058927	249.421	1.37804	0.229453	6.00579	1.90401e-09	6.13175e-09	Gm10053	protein_coding	672195
ENSMUSG00000020895	88.7312	1.37794	0.252308	5.46135	4.72539e-08	1.36695e-07	Tmem107	protein_coding	66910	transmembrane protein 107	B2RPS9
ENSMUSG00000113869	49.9642	1.3774	0.384762	3.57987	0.000343759	0.000685975	Gm48869	processed_pseudogene
ENSMUSG00000022013	318.825	1.37604	0.25141	5.47331	4.41711e-08	1.2826e-07	Dnajc15	protein_coding	66148	DnaJ heat shock protein family (Hsp40) member C15	Q78YY6
ENSMUSG00000059291	5473.74	1.3755	0.0982356	14.002	1.51496e-44	1.68431e-43	Rpl11	protein_coding	67025	ribosomal protein L11	A2BH06
ENSMUSG00000021807	1934.83	1.37526	0.0796668	17.2627	8.98326e-67	1.57866e-65	Rtraf	protein_coding	68045	RNA transcription, translation and transport factor	Q4VA29
ENSMUSG00000039735	325.496	1.37247	0.29134	4.7109	2.46628e-06	6.15495e-06	Fnbp1l	protein_coding	214459	formin binding protein 1-like	A0A5F8MPQ8
ENSMUSG00000050410	570.437	1.37223	0.140812	9.74511	1.93564e-22	1.18783e-21	Tcf19	protein_coding	106795	transcription factor 19	G3XA31
ENSMUSG00000024608	10457.2	1.36997	0.0841443	16.2812	1.34175e-59	2.06936e-58	Rps14	protein_coding	20044	ribosomal protein S14	O70569
ENSMUSG00000020439	234.167	1.36871	0.206066	6.64208	3.09278e-11	1.12228e-10	Smtn	protein_coding	29856	smoothelin	D3Z3Q3
ENSMUSG00000079641	6766.6	1.36843	0.0697941	19.6067	1.35665e-85	3.2498e-84	Rpl39	protein_coding	67248	ribosomal protein L39	P62892
ENSMUSG00000020527	107.43	1.36709	0.357102	3.82829	0.000129038	0.000269936	Myo19	protein_coding	66196	myosin XIX	Q5SV80
ENSMUSG00000020532	6055.05	1.3653	0.0879198	15.5289	2.21046e-54	3.03006e-53	Acaca	protein_coding	107476	acetyl-Coenzyme A carboxylase alpha	A2A6H4
ENSMUSG00000074656	2007.11	1.36472	0.0946368	14.4206	3.84014e-47	4.54466e-46	Eif2s2	protein_coding	67204	eukaryotic translation initiation factor 2 subunit 2 beta	Q3ULL5
ENSMUSG00000029163	3750.26	1.36416	0.0735424	18.5493	8.26731e-77	1.70266e-75	Emilin1	protein_coding	100952	elastin microfibril interfacer 1	Q3U254
ENSMUSG00000022508	384.712	1.3637	0.171305	7.96064	1.71151e-15	7.88647e-15	Bcl6	protein_coding	12053	B cell leukemia/lymphoma 6	P41183
ENSMUSG00000019689	104.118	1.36307	0.272355	5.00476	5.59303e-07	1.48211e-06	Fmc1	protein_coding	66117	formation of mitochondrial complex V assembly factor 1	Q9CR13
ENSMUSG00000103940	40.6042	1.36297	0.388242	3.51061	0.000447079	0.000882041	Gm38227	TEC
ENSMUSG00000020328	706.116	1.3628	0.103226	13.2021	8.53359e-40	8.52753e-39	Nudcd2	protein_coding	52653	NudC domain containing 2	E0CYQ2
ENSMUSG00000023966	53.2404	1.3624	0.389857	3.49461	0.000474749	0.000933143	Rsph9	protein_coding	75564	radial spoke head 9 homolog (Chlamydomonas)	Q3TMP7
ENSMUSG00000035673	4592.66	1.36221	0.0659728	20.648	1.01695e-94	2.78351e-93	Sbno2	protein_coding	216161	strawberry notch 2	A0A1W2P7W8
ENSMUSG00000071415	9509.68	1.3618	0.0574004	23.7245	2.01301e-124	8.49892e-123	Rpl23	protein_coding	65019	ribosomal protein L23	P62830
ENSMUSG00000026864	14548.6	1.3617	0.0823419	16.5371	1.98365e-61	3.15442e-60	Hspa5	protein_coding	14828	heat shock protein 5	O35642
ENSMUSG00000018537	371.473	1.35961	0.131089	10.3717	3.33668e-25	2.26396e-24	Pcgf2	protein_coding	22658	polycomb group ring finger 2	P23798
ENSMUSG00000031432	302.24	1.35958	0.183751	7.39905	1.37165e-13	5.74231e-13	Prps1	protein_coding	19139	phosphoribosyl pyrophosphate synthetase 1	Q3TI27
ENSMUSG00000031586	93.789	1.35909	0.341938	3.97466	7.04807e-05	0.000151918	Rbpms	protein_coding	19663	RNA binding protein gene with multiple splicing	Q78HG1
ENSMUSG00000015542	708.229	1.35875	0.13551	10.0269	1.16065e-23	7.4671e-23	Nat9	protein_coding	66176	N-acetyltransferase 9 (GCN5-related, putative)	Q3UG98
ENSMUSG00000031101	5742.76	1.35731	0.0923157	14.7029	6.17158e-49	7.57453e-48	Sash3	protein_coding	74131	SAM and SH3 domain containing 3	Q8K352
ENSMUSG00000042901	2098.28	1.35649	0.075786	17.899	1.20107e-71	2.27141e-70	Aida	protein_coding	108909	axin interactor, dorsalization associated	Q3U6V0
ENSMUSG00000024772	511.422	1.35589	0.153556	8.82993	1.04743e-18	5.62271e-18	Ehd1	protein_coding	13660	EH-domain containing 1	Q3TGS1
ENSMUSG00000026785	82.0237	1.35485	0.334452	4.05094	5.10122e-05	0.000111261	Pkn3	protein_coding	263803	protein kinase N3	Q8K045
ENSMUSG00000080957	36.4266	1.35443	0.406036	3.33573	0.00085075	0.00162289	Gm15739	processed_pseudogene
ENSMUSG00000027423	3219.64	1.35433	0.0746864	18.1335	1.73355e-73	3.40421e-72	Snx5	protein_coding	69178	sorting nexin 5	Q3TJN6
ENSMUSG00000078193	152.368	1.35335	0.333353	4.05981	4.91123e-05	0.000107297	Rpl35rt	protein_coding	100038991	ribosomal protein L35, retrotransposed
ENSMUSG00000020460	6076.04	1.35186	0.0813611	16.6156	5.37688e-62	8.64807e-61	Rps27a	protein_coding	78294	ribosomal protein S27A	P49664
ENSMUSG00000021391	96.4754	1.35145	0.289207	4.67295	2.96899e-06	7.34011e-06	Cenpp	protein_coding	66336	centromere protein P	B2RVI6
ENSMUSG00000032279	1594.24	1.35061	0.0847267	15.9408	3.30162e-57	4.81501e-56	Idh3a	protein_coding	67834	isocitrate dehydrogenase 3 (NAD+) alpha	Q3UAM8
ENSMUSG00000040010	5119.13	1.35047	0.302123	4.46993	7.82469e-06	1.86091e-05	Slc7a5	protein_coding	20539	solute carrier family 7 (cationic amino acid transporter, y+ system), member 5	Q3UQM7
ENSMUSG00000096768	5938.33	1.3488	0.360245	3.74412	0.000181029	0.000372649	Erdr1y	lncRNA
ENSMUSG00000033545	3070.92	1.34823	0.0823708	16.3679	3.24433e-60	5.06379e-59	Znrf1	protein_coding	170737	zinc and ring finger 1	Q8C5D7
ENSMUSG00000029591	122.334	1.34777	0.276987	4.86581	1.13987e-06	2.94164e-06	Ung	protein_coding	22256	uracil DNA glycosylase	P97285
ENSMUSG00000026429	213.143	1.34765	0.177902	7.57525	3.58446e-14	1.54228e-13	Ube2t	protein_coding	67196	ubiquitin-conjugating enzyme E2T	Q9CQ37
ENSMUSG00000068739	2625.56	1.34522	0.121374	11.0832	1.51285e-28	1.12799e-27	Sars1	protein_coding	20226	seryl-tRNA synthetase 1	A2AFR8
ENSMUSG00000085030	26.4723	1.34383	0.462473	2.90575	0.00366371	0.00643436	2810455O05Rik	lncRNA	72822
ENSMUSG00000020715	2709.71	1.34333	0.0961673	13.9687	2.42006e-44	2.68352e-43	Ern1	protein_coding	78943	endoplasmic reticulum to nucleus signalling 1	Q9D340
ENSMUSG00000062006	6182.5	1.34321	0.0708898	18.9478	4.60187e-80	1.00539e-78	Rpl34	protein_coding	68436	ribosomal protein L34	Q497V4
ENSMUSG00000021177	931.361	1.34268	0.10898	12.3205	7.03002e-35	6.27168e-34	Tdp1	protein_coding	104884	tyrosyl-DNA phosphodiesterase 1	Q8BJ37
ENSMUSG00000031778	36.7161	1.34201	0.459727	2.91915	0.00350987	0.00618347	Cx3cl1	protein_coding	20312	C-X3-C motif chemokine ligand 1	O35188
ENSMUSG00000028741	451.114	1.34045	0.139321	9.62129	6.50111e-22	3.90992e-21	Mrto4	protein_coding	69902	mRNA turnover 4, ribosome maturation factor	A2AMU9
ENSMUSG00000058355	4103.48	1.34	0.0620535	21.5942	2.03653e-103	6.33387e-102	Abce1	protein_coding	24015	ATP-binding cassette, sub-family E member 1	P61222
ENSMUSG00000005683	5863.32	1.33896	0.0709299	18.8773	1.75376e-79	3.79226e-78	Cs	protein_coding	12974	citrate synthase	Q3UDP3
ENSMUSG00000025912	215.065	1.33788	0.164105	8.15257	3.56271e-16	1.69867e-15	Mybl1	protein_coding	17864	myeloblastosis oncogene-like 1	E9QLX9
ENSMUSG00000006360	1558.02	1.33676	0.102256	13.0727	4.71425e-39	4.61532e-38	Crip1	protein_coding	12925	cysteine-rich protein 1	P04006
ENSMUSG00000022814	799.222	1.33614	0.117555	11.3661	6.16898e-30	4.79658e-29	Umps	protein_coding	22247	uridine monophosphate synthetase	P13439
ENSMUSG00000016308	1601.45	1.33511	0.0812709	16.428	1.20668e-60	1.8904e-59	Ube2a	protein_coding	22209	ubiquitin-conjugating enzyme E2A	Q3TQ27
ENSMUSG00000040675	859.205	1.33298	0.17045	7.82036	5.26719e-15	2.3645e-14	Mthfd1l	protein_coding	270685	methylenetetrahydrofolate dehydrogenase (NADP+ dependent) 1-like	Q3TVQ0
ENSMUSG00000037466	312.173	1.33116	0.164884	8.07331	6.84203e-16	3.21503e-15	Tedc1	protein_coding	104732	tubulin epsilon and delta complex 1	E9Q930
ENSMUSG00000021591	196.356	1.32908	0.264377	5.02721	4.97673e-07	1.32358e-06	Glrx	protein_coding	93692	glutaredoxin	Q3U6L3
ENSMUSG00000030588	749.529	1.32716	0.117262	11.3179	1.07065e-29	8.24496e-29	Yif1b	protein_coding	77254	Yip1 interacting factor homolog B (S. cerevisiae)	A0A140LHN0
ENSMUSG00000104325	112.179	1.32391	0.265291	4.9904	6.02545e-07	1.5922e-06	Gm37321	TEC
ENSMUSG00000035245	516.648	1.32301	0.146719	9.0173	1.92776e-19	1.06149e-18	Eogt	protein_coding	101351	EGF domain specific O-linked N-acetylglucosamine transferase	Q8BYW9
ENSMUSG00000026643	1921.55	1.32225	0.0862961	15.3223	5.42616e-53	7.23259e-52	Nmt2	protein_coding	18108	N-myristoyltransferase 2	F7APP3
ENSMUSG00000036992	354.592	1.32129	0.165587	7.97947	1.46965e-15	6.79797e-15	Nxt1	protein_coding	56488	NTF2-related export protein 1	Q3THE3
ENSMUSG00000000915	405.524	1.31972	0.225158	5.86131	4.59228e-09	1.43513e-08	Hip1r	protein_coding	29816	huntingtin interacting protein 1 related	Q3UJ14
ENSMUSG00000026730	265.96	1.31969	0.173192	7.6198	2.54069e-14	1.10273e-13	Pter	protein_coding	19212	phosphotriesterase related	A2AUR3
ENSMUSG00000028063	5580.07	1.31837	0.136035	9.69142	3.27936e-22	1.9943e-21	Lmna	protein_coding	16905	lamin A	B3RH23
ENSMUSG00000108414	947.982	1.31634	0.0982027	13.4043	5.70674e-41	5.90174e-40	Snhg1	lncRNA	83673
ENSMUSG00000026102	307.259	1.31633	0.177557	7.41359	1.22924e-13	5.16148e-13	Inpp1	protein_coding	16329	inositol polyphosphate-1-phosphatase	P49442
ENSMUSG00000049950	65.0156	1.3153	0.288709	4.5558	5.21873e-06	1.26266e-05	Rpp38	protein_coding	227522	ribonuclease P/MRP 38 subunit	A2AJG0
ENSMUSG00000024683	340.248	1.31323	0.146039	8.99231	2.4208e-19	1.32822e-18	Mrpl16	protein_coding	94063	mitochondrial ribosomal protein L16	Q99N93
ENSMUSG00000073787	83.9742	1.31191	0.315603	4.15683	3.22688e-05	7.19269e-05	Gm10575	lncRNA	100126795	predicted gene 10575
ENSMUSG00000039640	751.237	1.3119	0.129764	10.1098	4.99776e-24	3.255e-23	Mrpl12	protein_coding	56282	mitochondrial ribosomal protein L12	B1ATZ3
ENSMUSG00000070343	151.401	1.31173	0.355053	3.69447	0.000220345	0.000448768	Gm10288	processed_pseudogene	100040540	ribosomal protein L11 pseudogene
ENSMUSG00000035936	229.559	1.31162	0.175847	7.45891	8.72404e-14	3.69623e-13	Aldh5a1	protein_coding	214579	aldhehyde dehydrogenase family 5, subfamily A1	B2RS41
ENSMUSG00000026675	666.724	1.31106	0.185821	7.05548	1.72e-12	6.76936e-12	Hsd17b7	protein_coding	15490	hydroxysteroid (17-beta) dehydrogenase 7	Q8C5N9
ENSMUSG00000004508	5261.61	1.30952	0.0943961	13.8726	9.28373e-44	1.01347e-42	Gab2	protein_coding	14389	growth factor receptor bound protein 2-associated protein 2	Q3ZB59
ENSMUSG00000026005	1842.83	1.30925	0.0863673	15.1591	6.59509e-52	8.64735e-51	Rpe	protein_coding	66646	ribulose-5-phosphate-3-epimerase	B2KGF0
ENSMUSG00000073155	1290.55	1.30811	0.0902304	14.4975	1.25686e-47	1.50324e-46	Stmp1	protein_coding	67705	short transmembrane mitochondrial protein 1	A0A5F8MPG2
ENSMUSG00000024900	936.245	1.30671	0.100322	13.0251	8.8037e-39	8.57421e-38	Cpt1a	protein_coding	12894	carnitine palmitoyltransferase 1a, liver	O35288
ENSMUSG00000049396	523.73	1.3059	0.160502	8.13631	4.07506e-16	1.93913e-15	Gemin4	protein_coding	276919	gem nuclear organelle associated protein 4	Q3URX8
ENSMUSG00000004264	2603.7	1.30529	0.0802839	16.2585	1.94519e-59	2.9973e-58	Phb2	protein_coding	12034	prohibitin 2	O35129
ENSMUSG00000022283	30932.1	1.30499	0.0636566	20.5005	2.13245e-93	5.73453e-92	Pabpc1	protein_coding	18458	poly(A) binding protein, cytoplasmic 1	P29341
ENSMUSG00000019297	1212.79	1.30472	0.0870226	14.9929	8.16849e-51	1.04349e-49	Nop9	protein_coding	67842	NOP9 nucleolar protein	Q3TW87
ENSMUSG00000095217	1176	1.30444	0.414935	3.14373	0.00166808	0.00306335	H2bc15	protein_coding	319187	H2B clustered histone 15	A0JLV3
ENSMUSG00000042460	2047.76	1.30419	0.0743984	17.5298	8.49116e-69	1.54691e-67	C1galt1	protein_coding	94192	core 1 synthase, glycoprotein-N-acetylgalactosamine 3-beta-galactosyltransferase, 1	Q6P218
ENSMUSG00000042364	1711.46	1.304	0.0904905	14.4104	4.45121e-47	5.26047e-46	Snx18	protein_coding	170625	sorting nexin 18	Q8C788
ENSMUSG00000020847	70.1254	1.3029	0.298846	4.35976	1.30203e-05	3.02084e-05	Rph3al	protein_coding	380714	rabphilin 3A-like (without C2 domains)	Q768S4
ENSMUSG00000054693	7019.11	1.30262	0.0569179	22.886	6.40373e-116	2.45787e-114	Adam10	protein_coding	11487	a disintegrin and metallopeptidase domain 10	B8JJJ0
ENSMUSG00000030538	683.942	1.30244	0.100803	12.9206	3.44246e-38	3.30883e-37	Cib1	protein_coding	23991	calcium and integrin binding 1	A0A0U1RPF3
ENSMUSG00000027459	429.97	1.30229	0.153839	8.46529	2.55515e-17	1.29351e-16	Fam110a	protein_coding	73847	family with sequence similarity 110, member A	G4XVC4
ENSMUSG00000025499	573.381	1.30219	0.124892	10.4265	1.87642e-25	1.27984e-24	Hras	protein_coding	15461	Harvey rat sarcoma virus oncogene	F7BIB2
ENSMUSG00000031167	4722.57	1.30195	0.0701139	18.569	5.72546e-77	1.18495e-75	Rbm3	protein_coding	19652	RNA binding motif (RNP1, RRM) protein 3	Q8BG13
ENSMUSG00000024516	5442.57	1.30189	0.0726832	17.9118	9.5414e-72	1.80847e-70	Sec11c	protein_coding	66286	SEC11 homolog C, signal peptidase complex subunit	D3Z5H3
ENSMUSG00000022894	1520.22	1.30177	0.157611	8.25934	1.46474e-16	7.1431e-16	Adamts5	protein_coding	23794	ADAM metallopeptidase with thrombospondin type 1 motif 5	B2RRX9
ENSMUSG00000057541	732.813	1.29999	0.174542	7.448	9.47648e-14	4.00798e-13	Pus7	protein_coding	78697	pseudouridylate synthase 7	Q3ULP8
ENSMUSG00002076601	778.008	1.29983	0.106066	12.2549	1.58137e-34	1.40117e-33	Scarna13	scaRNA	100306943	small Cajal body-specific RNA 13
ENSMUSG00000106166	273.799	1.29928	0.190541	6.81888	9.1755e-12	3.44729e-11	Gm43484	TEC
ENSMUSG00000034023	324.166	1.29856	0.165607	7.84117	4.46354e-15	2.01068e-14	Fancd2	protein_coding	211651	Fanconi anemia, complementation group D2	B2RSU4
ENSMUSG00000075415	10074.3	1.29809	0.0656777	19.7646	6.0064e-87	1.46796e-85	Fnbp1	protein_coding	14269	formin binding protein 1	A2AQ42
ENSMUSG00000004270	4047.43	1.29766	0.0803506	16.1499	1.13694e-58	1.71588e-57	Lpcat3	protein_coding	14792	lysophosphatidylcholine acyltransferase 3	B1B362
ENSMUSG00000029363	730.135	1.29682	0.138457	9.36622	7.51787e-21	4.34801e-20	Rfc5	protein_coding	72151	replication factor C (activator 1) 5	Q3UDK3
ENSMUSG00000030045	668.861	1.2963	0.213863	6.06134	1.34995e-09	4.39351e-09	Mrpl19	protein_coding	56284	mitochondrial ribosomal protein L19	Q543I0
ENSMUSG00000027637	525.34	1.29436	0.136659	9.47149	2.75869e-21	1.62557e-20	Rab5if	protein_coding	67388	RAB5 interacting factor	Q9CQT9
ENSMUSG00000025041	1310.24	1.29401	0.134908	9.59175	8.66044e-22	5.1938e-21	Nt5c2	protein_coding	76952	5'-nucleotidase, cytosolic II	E9Q9M1
ENSMUSG00000106870	227.721	1.29308	0.165466	7.81473	5.50813e-15	2.46938e-14	Gm43681	TEC
ENSMUSG00000037593	42.42	1.29306	0.435891	2.96648	0.00301232	0.00535439	Rskr	protein_coding	216976	ribosomal protein S6 kinase related	A0A5F8MPD4
ENSMUSG00000040688	617.121	1.29137	0.107087	12.0591	1.73633e-33	1.48849e-32	Tbl3	protein_coding	213773	transducin (beta)-like 3	Q3TNP3
ENSMUSG00000027597	2447.56	1.29117	0.088321	14.6191	2.12181e-48	2.5835e-47	Ahcy	protein_coding	269378	S-adenosylhomocysteine hydrolase	P50247
ENSMUSG00000051278	602.312	1.29104	0.123271	10.4732	1.1473e-25	7.90838e-25	Zgrf1	protein_coding	71643	zinc finger, GRF-type containing 1	E9Q2K6
ENSMUSG00000020307	1144.39	1.29098	0.0875123	14.752	2.98741e-49	3.70693e-48	Cdc34	protein_coding	216150	cell division cycle 34	A0A1W2P7U1
ENSMUSG00000022947	26.7075	1.29052	0.450073	2.86736	0.00413918	0.0072191	Cbr3	protein_coding	109857	carbonyl reductase 3	Q8K354
ENSMUSG00000083161	244.683	1.29045	0.198538	6.49974	8.04567e-11	2.84317e-10	Gm11427	transcribed_unprocessed_pseudogene	435271
ENSMUSG00000025212	2986.87	1.28932	0.0732109	17.611	2.0269e-69	3.72473e-68	Sfxn3	protein_coding	94280	sideroflexin 3	Q91V61
ENSMUSG00000025134	1189.21	1.28926	0.0944646	13.6481	2.07183e-42	2.2159e-41	Alyref	protein_coding	21681	Aly/REF export factor	O08583
ENSMUSG00000060098	356.232	1.28867	0.151167	8.52482	1.53051e-17	7.81357e-17	Prmt7	protein_coding	214572	protein arginine N-methyltransferase 7	Q3TRZ6
ENSMUSG00000033589	943.973	1.28841	0.106962	12.0455	2.04921e-33	1.74872e-32	Reep4	protein_coding	72549	receptor accessory protein 4	Q8K072
ENSMUSG00000003438	508.916	1.2883	0.118686	10.8547	1.89378e-27	1.37204e-26	Timm50	protein_coding	66525	translocase of inner mitochondrial membrane 50	Q8R3A7
ENSMUSG00000031948	2192.78	1.28791	0.0778285	16.548	1.65439e-61	2.64077e-60	Kars1	protein_coding	85305	lysyl-tRNA synthetase 1	Q8CFK5
ENSMUSG00000009927	5957.34	1.28765	0.0641283	20.0792	1.12076e-89	2.83343e-88	Rps25	protein_coding	75617	ribosomal protein S25	P62852
ENSMUSG00000087406	31.868	1.28745	0.405839	3.17231	0.00151233	0.00279341	E130215H24Rik	lncRNA	109344	RIKEN cDNA E130215H24 gene
ENSMUSG00000104969	128.723	1.28723	0.232768	5.53008	3.20076e-08	9.38121e-08	Gm43445	lncRNA
ENSMUSG00000024078	521.283	1.28647	0.181609	7.08371	1.4035e-12	5.54311e-12	Ttc27	protein_coding	74196	tetratricopeptide repeat domain 27	Q3THU0
ENSMUSG00000040738	2788.6	1.28619	0.0711048	18.0886	3.91784e-73	7.62263e-72	Ints8	protein_coding	72656	integrator complex subunit 8	A2API3
ENSMUSG00000058794	1546.05	1.28597	0.112596	11.4211	3.28074e-30	2.56743e-29	Nfe2	protein_coding	18022	nuclear factor, erythroid derived 2	A0A0R4J0Y5
ENSMUSG00000022246	1686.43	1.28549	0.0976562	13.1634	1.42466e-39	1.41694e-38	Rai14	protein_coding	75646	retinoic acid induced 14	Q3URT3
ENSMUSG00000004085	2354.93	1.2853	0.0757737	16.9624	1.55973e-64	2.63935e-63	Map3k20	protein_coding	65964	mitogen-activated protein kinase kinase kinase 20	Q3TRG2
ENSMUSG00000041215	2571.72	1.28343	0.0895371	14.3341	1.33995e-46	1.56386e-45	Yeats2	protein_coding	208146	YEATS domain containing 2	B9EKJ4
ENSMUSG00000020650	1436.37	1.28309	0.0813001	15.7821	4.13012e-56	5.86129e-55	Bcap29	protein_coding	12033	B cell receptor associated protein 29	Q542A1
ENSMUSG00000021102	653.224	1.28137	0.143872	8.90634	5.27469e-19	2.86151e-18	Glrx5	protein_coding	73046	glutaredoxin 5	Q3YML1
ENSMUSG00000023944	27064.9	1.28092	0.0626142	20.4573	5.17164e-93	1.37758e-91	Hsp90ab1	protein_coding	15516	heat shock protein 90 alpha (cytosolic), class B member 1	O89078
ENSMUSG00000053604	1391.51	1.27975	0.0993086	12.8866	5.35738e-38	5.12609e-37	Rpia	protein_coding	19895	ribose 5-phosphate isomerase A	P47968
ENSMUSG00000020246	2241.48	1.27969	0.0803073	15.9349	3.62931e-57	5.27468e-56	Hcfc2	protein_coding	67933	host cell factor C2	G5E837
ENSMUSG00000063787	365.749	1.27948	0.135584	9.43678	3.84404e-21	2.24786e-20	Chchd1	protein_coding	66121	coiled-coil-helix-coiled-coil-helix domain containing 1	Q56A12
[truncated: 3,175 more rows]
